# Supplementary material for: Multi-Season Regional Analysis of Multi-Species Occupancy: Implications for Bird Conservation in Agricultural Lands in East-Central Argentina
Source: PLoS One. 2015 Jun 18;10(6):e0130874. doi: 10.1371/journal.pone.0130874 (PMC4472512; doi:10.1371/journal.pone.0130874)
Supplement: S1 Database — (CSV) [file pone.0130874.s002.csv]

1 "2" "3" "4" "5"
1021 0 0 0.166666667 0.25 0.285714286
1022 0.142857143 0.4 0.4 0.4 0.6
1023 NA 0 0 0 0.428571429
1024 0 0.142857143 0 0 0.166666667
1025 0.375 0.166666667 0.166666667 0.166666667 0.166666667
1026 0.166666667 0.8 0.4 0.5 0.25
1051 0 0 0 0.142857143 0
1052 0 0.142857143 0.2 0.166666667 0.166666667
1053 0 0 0 0.166666667 0.166666667
1054 0.2 0.166666667 0.166666667 0.2 0.125
1055 0.166666667 0.166666667 0.25 0.142857143 0.142857143
1056 0.142857143 0.142857143 0.166666667 0.142857143 0
1071 0.166666667 0.5 0.142857143 0.166666667 0.166666667
1072 0.166666667 0.166666667 0.166666667 0.333333333 0.166666667
1073 0.5 0.166666667 0 0.166666667 0.166666667
1074 0.166666667 0.166666667 0 0 0.4
1075 0.166666667 0 0.4 0.8 0.8
1076 0.6 0 0.166666667 0 0.2
1081 0.4 0.166666667 0.166666667 0 0
1082 0.142857143 0.166666667 0.166666667 0.166666667 0.166666667
1083 0 0.142857143 0.166666667 0.166666667 0.142857143
1084 0.125 0.142857143 0.142857143 0.166666667 0
1085 0 0.166666667 0 0 0.166666667
1086 0.285714286 0.166666667 0.166666667 0 0.166666667
1111 0 0.142857143 0.166666667 0 0
1112 0 0 0 0 0.166666667
1113 0 0.4 0.4 0.25 0
1114 0 0 0 0 0
1115 0 0.142857143 0 0.166666667 0
1116 0.166666667 0.166666667 0 0 0
2021 0 0.285714286 0.166666667 0 0
2022 0 0 0 0.285714286 0.166666667
2023 0.25 0.166666667 0.166666667 0.166666667 0.166666667
2024 0.142857143 0.166666667 0 0 0.166666667
2025 0.166666667 0.166666667 0 0 0
2026 0 0 0.142857143 0.166666667 0.166666667
2051 0.166666667 0 0 0 0
2052 0.142857143 0 0 0 0.166666667
2053 0 0 0 0 0.6
2054 0.285714286 0 0.166666667 0.4 0.4
2055 0 0.4 0.4 0 0.166666667
2056 0.333333333 0.166666667 0.166666667 0.166666667 0.166666667
2071 0.4 0.166666667 0.166666667 0 0.166666667
2072 0.166666667 0.166666667 0.142857143 0 0
2073 0 0.142857143 0 0 0
2074 0 0.166666667 0.166666667 0 0
2075 0.166666667 0 0 NA 0.166666667
2076 0 0 0.166666667 0 0.166666667
2081 0.166666667 0.166666667 0.166666667 0 0.2
2082 0.166666667 0 0 0 0
2083 0 0.142857143 0.166666667 0 0
2084 0 0 0.142857143 0 0
2085 0 0 0 0 0
2086 0 0 0 0 0.166666667
2111 0 0 0 0 0
2112 0 0 0 0 0.142857143
2113 0 0 0.166666667 0.166666667 0
2114 0 0.166666667 0 0.166666667 0.166666667
2115 0.166666667 0 0.142857143 0 0
2116 0 0 0 0.142857143 0.166666667
2131 0 0 0 0 0
2132 0 0 0 0.166666667 0
2133 0 0.166666667 0 0 0
2134 0.166666667 NA 0 0 0
2135 0 0 0.166666667 0.142857143 0.166666667
2136 0.142857143 0.166666667 0.166666667 0 0.142857143
2141 0 0 0.142857143 0 0
2142 0 0.142857143 0 0 0
2143 0 0 0 0 0
2144 0 0 0 0 0.166666667
2145 0.2 0 0 0.166666667 0.166666667
2146 0.166666667 0.2 0 0 0
2171 0 0 0 0 0.142857143
2172 NA NA 0 0.142857143 0
2173 0 0 0 0.166666667 0.166666667
2174 NA 0.166666667 0.166666667 0 0
2175 0 0 0 0 0
2176 0 0 0 0 0
2181 0 0 0 0 0.142857143
2182 0 0 0.166666667 0.2 0
2183 0 0.166666667 0.166666667 0.166666667 0.166666667
2184 0.166666667 0 0 0 0
2185 0 0.142857143 0.166666667 0.142857143 0.166666667
2186 0.166666667 0 0.2 0 0.166666667
2191 0 0.166666667 0 0 0
2192 0 0 0 0 0
2193 0 0 0 0 0
2194 0 0 0 0.166666667 0
2195 0 0 0 0 0
2196 0 0 0 0 0
2231 0.166666667 0.166666667 0.2 0 0.142857143
2232 0.166666667 0.166666667 0.166666667 0.166666667 0.142857143
2233 0.333333333 0.166666667 0.166666667 0 0
2234 0.166666667 0 0 0 0
2235 0 0 0 0 0
2236 0 0 0 0 0
3021 0.166666667 0.166666667 0.166666667 0.166666667 0.166666667
3022 0.142857143 0.166666667 0.166666667 0.166666667 0.166666667
3023 0.285714286 0.166666667 0.142857143 0.166666667 0.166666667
3024 0.166666667 0.166666667 0.142857143 0 0.166666667
3025 0.166666667 0.166666667 0.166666667 NA 0.285714286
3026 0.142857143 0.125 0.166666667 0.166666667 0.166666667
3051 0.166666667 0.166666667 0.166666667 0 0.142857143
3052 0 0.166666667 0.166666667 0.142857143 0.166666667
3053 0.166666667 0.166666667 0.333333333 0.166666667 0.4
3054 0.8 0.6 0.166666667 0.166666667 0.142857143
3055 0.142857143 0.25 0.142857143 0 0.166666667
3056 0.142857143 0.166666667 0.166666667 0.166666667 0.285714286
3081 0.166666667 0.166666667 0.166666667 0.166666667 0.142857143
3082 0.166666667 0.166666667 0.142857143 0.166666667 0.166666667
3083 0.166666667 0.166666667 0.166666667 0.166666667 0.166666667
3084 0.142857143 NA 0.142857143 0.166666667 0.166666667
3085 0.166666667 0.142857143 0.142857143 0.142857143 0.166666667
3086 0.166666667 0.166666667 0.166666667 0.166666667 0.166666667
3111 0 0 0 NA 0.166666667
3112 0 0 0.166666667 0 0
3113 0 0 0 0.166666667 0.166666667
3114 0 0 0 0.166666667 0.142857143
3115 0.166666667 0.166666667 0.166666667 0.166666667 0.142857143
3116 0 0.142857143 0.166666667 0.166666667 NA
4011 0.166666667 0.166666667 0.166666667 0.166666667 0.166666667
4012 0.166666667 0.166666667 0.142857143 0.142857143 0.142857143
4013 0.142857143 0.166666667 0.166666667 0.166666667 0.166666667
4014 0 0 0.166666667 0.166666667 0.142857143
4015 0.166666667 0 0 0.166666667 0.166666667
4016 0 0 0.166666667 0 0.166666667
4021 0 0 0 0 0
4022 0 0 0 0 0.166666667
4023 0 0 0 0.142857143 0.166666667
4024 0.166666667 0 0 0.125 0.166666667
4025 0 0 0.166666667 0.285714286 NA
4026 0.166666667 0 0 0 0
4051 0 0.142857143 NA 0 0
4052 0 0 0.142857143 0 0.166666667
4053 0 0.166666667 0 0 0
4054 0 NA NA 0 0
4055 0 0 0 0.166666667 0.142857143
4056 0 0 0 0 0
4071 0 0 0 0.142857143 0
4072 0.166666667 0 0 0 0
4073 0.142857143 0.142857143 0 0 0
4074 0 0 0 0.166666667 0.142857143
4075 0 NA 0 0 0
4076 0 0.166666667 0 0.166666667 0
4081 0.2 0 0 0 0.166666667
4082 0 0 0 NA 0.142857143
4083 0 0 0 0 0.166666667
4084 0.142857143 0 0.25 0 0.166666667
4085 0.166666667 0.166666667 0.166666667 0.142857143 0.142857143
4086 0.166666667 0 0 0 0.166666667
4101 0 NA 0 0 0
4102 0 0 0 0 0
4103 0.142857143 0 0.166666667 0 0
4104 0 0.166666667 0 0 0
4105 0.166666667 0 0 NA 0.2
4106 0.142857143 0.142857143 0 0 0
4111 0.166666667 0.166666667 0.166666667 0.166666667 0
4112 0 0.166666667 0.142857143 0.142857143 0.142857143
4113 0 0 0.166666667 0 0.166666667
4114 0 0.166666667 0 0 0
4115 0 0 0 0.142857143 NA
4116 0 0.125 0 0.4 0
4141 0 0 0.142857143 0.166666667 0
4142 0.125 0 0.142857143 0 0
4143 0 0 0 0 0.285714286
4144 0 0 0 0.166666667 0.166666667
4145 0 0.166666667 0 0 0.166666667
4146 0.166666667 0.166666667 0.142857143 0.166666667 NA
4161 0.142857143 0 0 0 0
4162 0 0 0 0 0
4163 0.142857143 0 0.166666667 0.166666667 0
4164 0 0 0 0 0
4165 0 NA 0.142857143 0.166666667 0.142857143
4166 0.142857143 0.166666667 0 0 0
4171 0.166666667 0 0 0 0
4172 0.166666667 0 0.166666667 0 0
4173 0 0 0.166666667 0 0
4174 0 0 0 0 0.166666667
4175 0.166666667 0 0.166666667 0 0
4176 0 0 0.166666667 0 0
4201 0 0 0 0 0
4202 0.166666667 0 0 0 0
4203 0 0 0 0 0
4204 0 0 0 0 0
4205 0 0 0 0 0
4206 0 0 0 0 NA
4231 0 0.142857143 0.166666667 0 0
4232 0 0 0 0 0.166666667
4233 0.166666667 0 0 0 0
4234 0 0 0 0.166666667 0
4235 0 0 NA 0 0.166666667
4236 0.166666667 0.166666667 0.142857143 NA NA
5011 0.75 0.5 0.2 0.5 0.25
5012 0.25 0.75 0 0 0.25
5013 0.5 0.2 0.4 0.25 0
5014 NA 0.5 NA 0.5 0.5
5015 0 0 0.25 0.4 0.75
5016 0 0 0.25 0 0
5021 0.5 0 0.2 0 0
5022 0 0.5 0.5 0.2 0
5023 0 NA NA 0.2 0.2
5024 0.5 0.25 0.25 0.5 NA
5025 0 0.5 0.2 0.75 0
5026 0.25 0 0 0 0.5
5041 0.75 0.25 0.25 0 0
5042 0.75 0.25 0.25 0.25 0.2
5043 0.75 1 1 0.5 0.5
5044 NA NA 0.2 0.5 1
5045 0.5 0 1 NA 0.2
5046 0.5 0 0 0.2 0.5
5051 0.2 0 0.25 0 0
5052 0.25 0.25 0.25 0.25 0.25
5053 0.2 0 0 0 0
5054 0.25 0.25 0 0 NA
5055 0.25 0 0 0.25 0
5056 0 0.25 0 0.75 NA
5071 0 0 0 0 0
5072 0 0 0 0.5 0.2
5073 0 0.2 0 0 0
5074 0 0 0.2 0 0
5075 0 0 0 0.5 0
5076 0 0 0 0 0
5081 0.5 0 0 1 0.25
5082 1 0 0.25 0 0.5
5083 0 0 0 0 0
5084 0 NA NA 0 0
5085 0.5 0.5 NA 1 0.5
5086 0.2 0.75 0.75 0.5 0.75
5111 0 0 0 0.25 0.25
5112 0 0.2 0.25 0 0
5113 0.5 0 0 0 0
5114 0 NA 0 0 0
5115 0 0 0 0 NA
5116 NA 0 0.5 0 0.5
6021 0.5 1 0 0.25 1
6022 0.5 1 0.5 0.5 0.5
6023 0.25 0 1 0.5 0
6024 0.2 0 0 0 0.75
6025 0 0 NA 1 0
6026 0 0 NA 0 0.5
6041 0.25 0.5 0 0.5 0
6042 0.5 0.5 0 1 1
6043 0.5 1 0.25 0 0.25
6044 0.25 1 1 0.75 0
6045 0 0.5 0 0.5 0.25
6046 0 0 0.5 0.5 0
6051 0 0 0 0 0
6052 0 0.25 0 0 0
6053 0 0 0 0 0
6054 0 0 0 0.25 0.25
6055 0 0.25 0 0 0
6056 0.2 0 NA NA 0
6081 0.75 0 0 0 0
6082 0.2 0 0 0.5 NA
6083 0.4 0.25 0.5 0 0.25
6084 0 0 0.2 0.25 0.75
6085 0.5 0.75 0.5 0.5 0
6086 0 0.25 0.5 0 0
6111 0 0 0.5 0 0
6112 0 0 0 0 0.5
6113 0 0 0.5 0.4 0
6114 0 0 0 0.25 NA
6115 0.25 0.25 0.5 0 0
6116 0 0.25 0 0 0.666666667
6131 0 0 0 0 0
6132 0 0 0.2 0 0
6133 0.2 0.25 NA NA NA
6134 0.25 0.25 0.25 0 0
6135 NA 0.2 0 0.2 0.2
6136 NA 0.2 0 0 0
6171 0 0 0 0 0
6172 0 0 0.5 0.25 0.25
6173 0.75 0.75 0.5 0.75 0.5
6174 0.5 0.5 0.5 0.5 0.5
6175 0.25 0 0.25 0 0
6176 0 0 0.25 0.25 0
6201 1 0.5 0 0.5 0.5
6202 0.5 0.75 0 0 0
6203 0 0 0 0 0
6204 0 0 NA 0 0
6205 0 NA 0 0 0
6206 0.25 0.5 0.75 NA 0
6231 0.4 0.2 0.5 0.5 0.75
6232 0.75 0.333333333 0.25 0.75 0.75
6233 0.75 0.75 1 0.5 0.75
6234 0.5 0.5 0.5 0.5 0.5
6235 0.75 0.5 0.5 0 0
6236 0.5 0.25 0.6 0.5 NA
7021 0 0 0.142857143 0 0
7022 0 0 0.142857143 0 0
7023 0 0 0.166666667 0.166666667 0.166666667
7024 0.166666667 0 0 0 0
7025 0 0 0 0.166666667 0
7026 0 0.142857143 0 0 0
7081 0 0 0.166666667 0 0
7082 0 NA 0 0 0
7083 0.166666667 0.166666667 0.142857143 0 0
7084 0.142857143 0 0.166666667 0 0
7085 0 0.4 0.166666667 0.4 0.5
7086 0.8 0 0 0.333333333 0
7121 0 0 0.125 0.142857143 0.125
7122 0 0.142857143 0 0 0.166666667
7123 0 0 0 0 0.142857143
7124 0 0 0 0 0
7125 0.142857143 0 0 0 0
7126 0.166666667 0 0 0 0
7131 0.142857143 0.333333333 0.333333333 0.166666667 0.142857143
7132 0.5 0 0 0 0
7133 0 0.142857143 0 0 0
7134 0 0 0 0 0
7135 0 0 0 0 0
7136 0 0 0 0 0
7151 0 0.166666667 0 0 0.2
7152 0.142857143 0 0 0 0
7153 0.166666667 0 0.142857143 0.142857143 0.142857143
7154 0 0 0 0 0.166666667
7155 0.166666667 0 0 0 0.166666667
7156 0.142857143 0.166666667 0.142857143 0 0.142857143
7171 0 0 0 0 0
7172 0.166666667 0 0 0 0
7173 0 0 0 0 0
7174 0.142857143 0 0 0 0
7175 0.166666667 0 0 0 0
7176 0 0.166666667 0.166666667 0.142857143 0.166666667
7181 0 0 0 0 0
7182 0 0.285714286 0.285714286 0.285714286 0.166666667
7183 0.166666667 0.142857143 0 0 0
7184 0.166666667 0 0 0.2 0
7185 0 0 0.166666667 0 0.142857143
7186 0 0 0 0 0
8031 0 0 0 0 0.4
8032 0.4 0 0 0 0.4
8033 0 0 0 0 0.166666667
8034 0 0.2 0 0 0.166666667
8035 0 0 0 0 0
8036 0 0 0 0.166666667 0
8071 0.166666667 0 0.4 0.8 0.8
8072 0.8 0.142857143 0.142857143 0.5 0.142857143
8073 0.333333333 0.166666667 0.142857143 0.333333333 0.4
8074 0.333333333 0 0 0.5 0.142857143
8075 0.333333333 0.428571429 0.4 0.125 0
8076 0.142857143 0.166666667 0 0 0.8
8091 0.166666667 0.142857143 0.166666667 0.142857143 0.166666667
8092 0 0 0.8 0.4 0
8093 0 0.166666667 0.4 0 0.142857143
8094 0.142857143 0.142857143 0.142857143 0.125 0.142857143
8095 0.142857143 0.166666667 0 0.166666667 0
8096 0.166666667 0 0.166666667 0 0.166666667
8121 0.8 0.8 0 0.166666667 0.166666667
8122 0.166666667 0.2 0.5 0.5 0.333333333
8123 0.5 0.5 0.5 0.166666667 0.166666667
8124 0 0.166666667 0 0.4 0.166666667
8125 0.166666667 0.5 0.142857143 0.142857143 0
8126 0 0.142857143 0 0.166666667 0
8141 0.166666667 0 0 0 0
8142 0 0 0 0 0
8143 0 0.166666667 0.166666667 0 0.142857143
8144 0.142857143 0 0 0.166666667 0
8145 0 0 0.142857143 0.285714286 0.333333333
8146 0.333333333 0.166666667 0.333333333 0.125 0.142857143
8181 0 0.166666667 0 0 0
8182 0.142857143 0.166666667 0.142857143 0 0
8183 0 0 0 0 0
8184 0 0 0 0 0
8185 0 0 0 0 0
8186 0.166666667 0 0.142857143 0 0.166666667
8201 0.142857143 0 0.166666667 0 0
8202 0 0 0 0 0
8203 0 0 0 0.333333333 NA
8204 0.125 0.142857143 0.142857143 0 0
8205 0.142857143 0.142857143 0 0.166666667 0.142857143
8206 0.142857143 0.166666667 0.166666667 0.166666667 0
8231 0.142857143 0.166666667 0.142857143 0.166666667 0
8232 0.285714286 0 0 0 0
8233 0.166666667 0 0 0 0.142857143
8234 0.166666667 0 0.125 0.142857143 0.125
8235 0 0.142857143 0 0 0
8236 0.166666667 0.142857143 0.125 0.125 0.125
8251 0.4 0.2 0 0.125 0.142857143
8252 0.166666667 0.166666667 0.166666667 0.142857143 0.166666667
8253 0 0 0 0 0
8254 0 0 0 0 0
8255 0.166666667 0 0.142857143 0 0
8256 0 0 0 0 0.166666667
9031 0 0 0 0 0
9032 0 0 0 0 0
9033 0 0.166666667 0 0 0
9034 0 0 0 0 0
9035 0 0 0 0 0
9036 0 0 0 0 0
9071 0.142857143 0 0 0.166666667 0
9072 0 0 0 0 0
9073 0 0 0.4 0.166666667 0
9074 0 0 0 0.166666667 0
9075 0 0.166666667 0 0 0
9076 0 0 0.142857143 0.166666667 0
9091 0 0.166666667 0.142857143 0 0
9092 0 0.166666667 0 0 0
9093 0 0 0 0 0
9094 0 0 0 0.166666667 0
9095 0.2 0 0.166666667 0 0
9096 0 0.142857143 0.142857143 0 0
9131 0 0 0.2 0 0
9132 0.166666667 0 0 0 0
9133 0.166666667 0.166666667 0.333333333 0.166666667 0
9134 0 0 0 0.142857143 0
9135 0 0 0 0.4 0
9136 0 0 0.2 0 0.2
9151 0.142857143 0.166666667 0 0 0
9152 0.166666667 0.142857143 0.142857143 0 0.142857143
9153 0 0.166666667 0.166666667 0.166666667 0.2
9154 0.166666667 0 0 0 0
9155 0 0 0 0.166666667 0
9156 0.2 0 0.166666667 0.142857143 0.166666667
9201 0 0 0 0.166666667 0
9202 0 0 0 0 0
9203 0 0 0 0 0.142857143
9204 0 0.142857143 0.166666667 0 0.2
9205 0 0 0.2 0 0
9206 0 0.142857143 0 0 0
9251 0.166666667 0 0 0 0
9252 0 0 0 0.142857143 0
9253 0.142857143 0 0 0.2 0
9254 0 0 0 0 0
9255 0 0 0 0.142857143 0.166666667
9256 0.166666667 0 0.166666667 0 0
9261 0.166666667 0.166666667 0.166666667 0 0
9262 0 0 0 0.142857143 0
9263 0 0 0 0 0
9264 0.166666667 0.4 0.285714286 0.142857143 0.166666667
9265 0 0 0.4 0 0.166666667
9266 0.142857143 0.166666667 0.166666667 0.125 0.4
10231 0 0 0 0 0
10232 0 0 0 0 0.166666667
10233 0.166666667 0.142857143 0.166666667 0 0
10234 0 0 0 0.166666667 0
10235 0 0.166666667 0 0.166666667 0.166666667
10236 0.166666667 0.166666667 0.125 0 0
10271 0 0 0.142857143 0 0
10272 0 0.166666667 0 0 0.166666667
10273 0 0.166666667 0.166666667 0.166666667 0
10274 0.166666667 0 0 0 0
10275 0.166666667 0 0 0 0
10276 0.166666667 0 0 0 0
10281 0.166666667 0.142857143 0.2 0.166666667 0.142857143
10282 0 0 0 0.166666667 0
10283 0 0 0 0 0
10284 0 0 0.166666667 0 0
10285 0 0 0.2 0.2 0
10286 0 0 0 0.166666667 0
10321 0.333333333 0.166666667 0.142857143 0.142857143 0
10322 0 0 0 0 0
10323 0 0.166666667 0 0 0
10324 0 0 0.166666667 0 0.142857143
10325 0 0 0 0.2 0
10326 0 0.166666667 0 0 0
10341 0.166666667 0 0 0.142857143 0
10342 0 0 0 0 0
10343 0 0 0 0.166666667 0
10344 0 0 0 0 0.142857143
10345 0 0 0 0 0
10346 0.4 0.166666667 0.166666667 0.166666667 0.166666667
10361 0 0.166666667 0.142857143 0 0
10362 0.142857143 0.166666667 0.166666667 0 0
10363 0 0 0 0 0
10364 0 0.125 0 0 0
10365 0 0 0 0 0
10366 0 0 0 0.166666667 0.142857143
10411 0.166666667 0 0 0.125 0
10412 0 0 0 0 0
10413 0 0.166666667 0 0 0
10414 0.142857143 0 0 0 0
10415 0 0 0.166666667 0.142857143 0
10416 0.166666667 0 0.142857143 0.166666667 0.166666667
10461 0.166666667 0.166666667 0.166666667 0.166666667 0
10462 0 0 0 0 0.142857143
10463 0 0 0 0 0
10464 0 0 0.166666667 0.166666667 0.166666667
10465 0 0 0.166666667 0 0
10466 0 0 0 0 0
11011 0 0 0 0 0
11012 0 0 0 0.166666667 0
11013 0 0 0 0 0
11014 0 0 0 0.166666667 0.2
11015 0 0.142857143 0 0 0.142857143
11016 0 0 0.2 0.166666667 0
11041 0 0 0 0 0
11042 0 0 0 0 0
11043 0 0.166666667 0 0 0.125
11044 0 0 0 0 0.142857143
11045 0.166666667 0.285714286 0.333333333 0.166666667 0.125
11046 0.166666667 0.142857143 0.166666667 0.166666667 0.166666667
11081 0.166666667 0 0.142857143 0 0
11082 0 0 0 0 0.142857143
11083 0 0 0 0.166666667 0
11084 0 0 0 0.166666667 0.142857143
11085 0.166666667 0 0 0.166666667 0.142857143
11086 0 0 0 0 0
11131 0.2 0 0.166666667 0.166666667 0.166666667
11132 0.166666667 0.166666667 0.142857143 0.4 0.285714286
11133 0.2 0 0 0 0
11134 0.142857143 0 0 0.166666667 0.166666667
11135 0 0.166666667 0.166666667 0 0.166666667
11136 0 0.166666667 0 0 0
11161 0.2 0 0.2 0 0.2
11162 0.25 0.4 0.2 0.166666667 0.166666667
11163 0 0.166666667 0.166666667 0 0.2
11164 0 0 0 0 0.142857143
11165 0.142857143 0 0 0.142857143 0
11166 0 0 0.25 0 0
11211 0 0.142857143 0 0 0
11212 0 0 0 0 0.142857143
11213 0.166666667 0 0.2 0 0
11214 0 0 0 0 0
11215 0 0 0 0 0
11216 0 0 0 0 0
12041 0 0 0 0 0
12042 0 0 0 0 0
12043 0 0 0 0 0
12044 0 0 0 0 0
12045 0 0 0 0 0
12046 0 0 0 0 0
12051 0 0 0 0 0
12052 0 0 0 0 0
12053 0 0 0 0 0
12054 0 0 0 0 0
12055 0 0 0 0 0
12056 0 0 0 0 0
12071 0 0 0 0 0
12072 0 0 0 0 0
12073 0 0 0 0 0
12074 0 0 0 0 0
12075 0 0 0 0 0
12076 0 0 0 0 0
12121 0 0 0 0 0
12122 0 0 0 0 0
12123 0 0 0 0 0
12124 0 0 0 0 0
12125 0 0 0 0 0
12126 0 0 0 0 0
