# Supplementary material for: Multi-Season Regional Analysis of Multi-Species Occupancy: Implications for Bird Conservation in Agricultural Lands in East-Central Argentina
Source: PLoS One. 2015 Jun 18;10(6):e0130874. doi: 10.1371/journal.pone.0130874 (PMC4472512; doi:10.1371/journal.pone.0130874)
Supplement: S2 Database — (CSV) [file pone.0130874.s003.csv]

	lat	lat	lat	lat	lat	lat	lat	lat	lat	lat	long	long	long	long	long	long	long	long	long	long
	2003	2004	2005	2006	2007	2008	2009	2010	2011	2012	2003	2004	2005	2006	2007	2008	2009	2010	2011	2012
1021	1.436977689	1.436977689	1.436977689	1.436977689	1.436977689	1.436977689	1.436977689	1.436977689	1.436977689	1.436977689	-0.627679643	-0.627679643	-0.627679643	-0.627679643	-0.627679643	-0.627679643	-0.627679643	-0.627679643	-0.627679643	-0.627679643
1022	1.410150071	1.410150071	1.410150071	1.410150071	1.410150071	1.410150071	1.410150071	1.410150071	1.410150071	1.410150071	-0.63252696	-0.63252696	-0.63252696	-0.63252696	-0.63252696	-0.63252696	-0.63252696	-0.63252696	-0.63252696	-0.63252696
1023	1.378277298	1.378277298	1.378277298	1.378277298	1.378277298	1.378277298	1.378277298	1.378277298	1.378277298	1.378277298	-0.639851082	-0.639851082	-0.639851082	-0.639851082	-0.639851082	-0.639851082	-0.639851082	-0.639851082	-0.639851082	-0.639851082
1024	1.361888703	1.361888703	1.361888703	1.361888703	1.361888703	1.361888703	1.361888703	1.361888703	1.361888703	1.361888703	-0.63764003	-0.63764003	-0.63764003	-0.63764003	-0.63764003	-0.63764003	-0.63764003	-0.63764003	-0.63764003	-0.63764003
1025	1.358619701	1.358619701	1.358619701	1.358619701	1.358619701	1.358619701	1.358619701	1.358619701	1.358619701	1.358619701	-0.607525013	-0.607525013	-0.607525013	-0.607525013	-0.607525013	-0.607525013	-0.607525013	-0.607525013	-0.607525013	-0.607525013
1026	1.344955271	1.344955271	1.344955271	1.344955271	1.344955271	1.344955271	1.344955271	1.344955271	1.344955271	1.344955271	-0.59007042	-0.59007042	-0.59007042	-0.59007042	-0.59007042	-0.59007042	-0.59007042	-0.59007042	-0.59007042	-0.59007042
1051	1.176710608	1.176710608	1.176710608	1.176710608	1.176710608	1.176710608	1.176710608	1.176710608	1.176710608	1.176710608	-0.98297942	-0.98297942	-0.98297942	-0.98297942	-0.98297942	-0.98297942	-0.98297942	-0.98297942	-0.98297942	-0.98297942
1052	1.203777948	1.203777948	1.203777948	1.203777948	1.203777948	1.203777948	1.203777948	1.203777948	1.203777948	1.203777948	-0.98297942	-0.98297942	-0.98297942	-0.98297942	-0.98297942	-0.98297942	-0.98297942	-0.98297942	-0.98297942	-0.98297942
1053	1.207341161	1.207341161	1.207341161	1.207341161	1.207341161	1.207341161	1.207341161	1.207341161	1.207341161	1.207341161	-1.009161306	-1.009161306	-1.009161306	-1.009161306	-1.009161306	-1.009161306	-1.009161306	-1.009161306	-1.009161306	-1.009161306
1054	1.215546357	1.215546357	1.215546357	1.215546357	1.215546357	1.215546357	1.215546357	1.215546357	1.215546357	1.215546357	-1.027466303	-1.027466303	-1.027466303	-1.027466303	-1.027466303	-1.027466303	-1.027466303	-1.027466303	-1.027466303	-1.027466303
1055	1.23303552	1.23303552	1.23303552	1.23303552	1.23303552	1.23303552	1.23303552	1.23303552	1.23303552	1.23303552	-1.040977131	-1.040977131	-1.040977131	-1.040977131	-1.040977131	-1.040977131	-1.040977131	-1.040977131	-1.040977131	-1.040977131
1056	1.241447755	1.241447755	1.241447755	1.241447755	1.241447755	1.241447755	1.241447755	1.241447755	1.241447755	1.241447755	-1.020769353	-1.020769353	-1.020769353	-1.020769353	-1.020769353	-1.020769353	-1.020769353	-1.020769353	-1.020769353	-1.020769353
1071	1.191802507	1.191802507	1.191802507	1.191802507	1.191802507	1.191802507	1.191802507	1.191802507	1.191802507	1.191802507	-0.630762364	-0.630762364	-0.630762364	-0.630762364	-0.630762364	-0.630762364	-0.630762364	-0.630762364	-0.630762364	-0.630762364
1072	1.218858948	1.218858948	1.218858948	1.218858948	1.218858948	1.218858948	1.218858948	1.218858948	1.218858948	1.218858948	-0.631644665	-0.631644665	-0.631644665	-0.631644665	-0.631644665	-0.631644665	-0.631644665	-0.631644665	-0.631644665	-0.631644665
1073	1.237121773	1.237121773	1.237121773	1.237121773	1.237121773	1.237121773	1.237121773	1.237121773	1.237121773	1.237121773	-0.622492167	-0.622492167	-0.622492167	-0.622492167	-0.622492167	-0.622492167	-0.622492167	-0.622492167	-0.622492167	-0.622492167
1074	1.262979582	1.262979582	1.262979582	1.262979582	1.262979582	1.262979582	1.262979582	1.262979582	1.262979582	1.262979582	-0.62297052	-0.62297052	-0.62297052	-0.62297052	-0.62297052	-0.62297052	-0.62297052	-0.62297052	-0.62297052	-0.62297052
1075	1.285524807	1.285524807	1.285524807	1.285524807	1.285524807	1.285524807	1.285524807	1.285524807	1.285524807	1.285524807	-0.629019033	-0.629019033	-0.629019033	-0.629019033	-0.629019033	-0.629019033	-0.629019033	-0.629019033	-0.629019033	-0.629019033
1076	1.298535436	1.298535436	1.298535436	1.298535436	1.298535436	1.298535436	1.298535436	1.298535436	1.298535436	1.298535436	-0.623257532	-0.623257532	-0.623257532	-0.623257532	-0.623257532	-0.623257532	-0.623257532	-0.623257532	-0.623257532	-0.623257532
1081	1.246002567	1.246002567	1.246002567	1.246002567	1.246002567	1.246002567	1.246002567	1.246002567	1.246002567	1.246002567	-0.413526061	-0.413526061	-0.413526061	-0.413526061	-0.413526061	-0.413526061	-0.413526061	-0.413526061	-0.413526061	-0.413526061
1082	1.250862482	1.250862482	1.250862482	1.250862482	1.250862482	1.250862482	1.250862482	1.250862482	1.250862482	1.250862482	-0.341220265	-0.341220265	-0.341220265	-0.341220265	-0.341220265	-0.341220265	-0.341220265	-0.341220265	-0.341220265	-0.341220265
1083	1.255885847	1.255885847	1.255885847	1.255885847	1.255885847	1.255885847	1.255885847	1.255885847	1.255885847	1.255885847	-0.371335276	-0.371335276	-0.371335276	-0.371335276	-0.371335276	-0.371335276	-0.371335276	-0.371335276	-0.371335276	-0.371335276
1084	1.269299656	1.269299656	1.269299656	1.269299656	1.269299656	1.269299656	1.269299656	1.269299656	1.269299656	1.269299656	-0.388162696	-0.388162696	-0.388162696	-0.388162696	-0.388162696	-0.388162696	-0.388162696	-0.388162696	-0.388162696	-0.388162696
1085	1.274399299	1.274399299	1.274399299	1.274399299	1.274399299	1.274399299	1.274399299	1.274399299	1.274399299	1.274399299	-0.418384009	-0.418384009	-0.418384009	-0.418384009	-0.418384009	-0.418384009	-0.418384009	-0.418384009	-0.418384009	-0.418384009
1086	1.280239915	1.280239915	1.280239915	1.280239915	1.280239915	1.280239915	1.280239915	1.280239915	1.280239915	1.280239915	-0.44794626	-0.44794626	-0.44794626	-0.44794626	-0.44794626	-0.44794626	-0.44794626	-0.44794626	-0.44794626	-0.44794626
1111	1.080645525	1.080645525	1.080645525	1.080645525	1.080645525	1.080645525	1.080645525	1.080645525	1.080645525	1.080645525	-0.357856337	-0.357856337	-0.357856337	-0.357856337	-0.357856337	-0.357856337	-0.357856337	-0.357856337	-0.357856337	-0.357856337
1112	1.054308265	1.054308265	1.054308265	1.054308265	1.054308265	1.054308265	1.054308265	1.054308265	1.054308265	1.054308265	-0.364383204	-0.364383204	-0.364383204	-0.364383204	-0.364383204	-0.364383204	-0.364383204	-0.364383204	-0.364383204	-0.364383204
1113	1.03334306	1.03334306	1.03334306	1.03334306	1.03334306	1.03334306	1.03334306	1.03334306	1.03334306	1.03334306	-0.3622253	-0.3622253	-0.3622253	-0.3622253	-0.3622253	-0.3622253	-0.3622253	-0.3622253	-0.3622253	-0.3622253
1114	1.010144042	1.010144042	1.010144042	1.010144042	1.010144042	1.010144042	1.010144042	1.010144042	1.010144042	1.010144042	-0.371547882	-0.371547882	-0.371547882	-0.371547882	-0.371547882	-0.371547882	-0.371547882	-0.371547882	-0.371547882	-0.371547882
1115	0.985386795	0.985386795	0.985386795	0.985386795	0.985386795	0.985386795	0.985386795	0.985386795	0.985386795	0.985386795	-0.379594848	-0.379594848	-0.379594848	-0.379594848	-0.379594848	-0.379594848	-0.379594848	-0.379594848	-0.379594848	-0.379594848
1116	0.957632964	0.957632964	0.957632964	0.957632964	0.957632964	0.957632964	0.957632964	0.957632964	0.957632964	0.957632964	-0.385941005	-0.385941005	-0.385941005	-0.385941005	-0.385941005	-0.385941005	-0.385941005	-0.385941005	-0.385941005	-0.385941005
2021	0.660230022	0.660230022	0.660230022	0.660230022	0.660230022	0.660230022	0.660230022	0.660230022	0.660230022	0.660230022	-0.618431474	-0.618431474	-0.618431474	-0.618431474	-0.618431474	-0.618431474	-0.618431474	-0.618431474	-0.618431474	-0.618431474
2022	0.681696469	0.681696469	0.681696469	0.681696469	0.681696469	0.681696469	0.681696469	0.681696469	0.681696469	0.681696469	-0.608024624	-0.608024624	-0.608024624	-0.608024624	-0.608024624	-0.608024624	-0.608024624	-0.608024624	-0.608024624	-0.608024624
2023	0.702596293	0.702596293	0.702596293	0.702596293	0.702596293	0.702596293	0.702596293	0.702596293	0.702596293	0.702596293	-0.587869994	-0.587869994	-0.587869994	-0.587869994	-0.587869994	-0.587869994	-0.587869994	-0.587869994	-0.587869994	-0.587869994
2024	0.72462937	0.72462937	0.72462937	0.72462937	0.72462937	0.72462937	0.72462937	0.72462937	0.72462937	0.72462937	-0.568980347	-0.568980347	-0.568980347	-0.568980347	-0.568980347	-0.568980347	-0.568980347	-0.568980347	-0.568980347	-0.568980347
2025	0.70875291	0.70875291	0.70875291	0.70875291	0.70875291	0.70875291	0.70875291	0.70875291	0.70875291	0.70875291	-0.54394651	-0.54394651	-0.54394651	-0.54394651	-0.54394651	-0.54394651	-0.54394651	-0.54394651	-0.54394651	-0.54394651
2026	0.692898248	0.692898248	0.692898248	0.692898248	0.692898248	0.692898248	0.692898248	0.692898248	0.692898248	0.692898248	-0.518965821	-0.518965821	-0.518965821	-0.518965821	-0.518965821	-0.518965821	-0.518965821	-0.518965821	-0.518965821	-0.518965821
2051	0.421876156	0.421876156	0.421876156	0.421876156	0.421876156	0.421876156	0.421876156	0.421876156	0.421876156	0.421876156	-0.589390099	-0.589390099	-0.589390099	-0.589390099	-0.589390099	-0.589390099	-0.589390099	-0.589390099	-0.589390099	-0.589390099
2052	0.445412973	0.445412973	0.445412973	0.445412973	0.445412973	0.445412973	0.445412973	0.445412973	0.445412973	0.445412973	-0.59140981	-0.59140981	-0.59140981	-0.59140981	-0.59140981	-0.59140981	-0.59140981	-0.59140981	-0.59140981	-0.59140981
2053	0.470682362	0.470682362	0.470682362	0.470682362	0.470682362	0.470682362	0.470682362	0.470682362	0.470682362	0.470682362	-0.581821481	-0.581821481	-0.581821481	-0.581821481	-0.581821481	-0.581821481	-0.581821481	-0.581821481	-0.581821481	-0.581821481
2054	0.499362412	0.499362412	0.499362412	0.499362412	0.499362412	0.499362412	0.499362412	0.499362412	0.499362412	0.499362412	-0.574274126	-0.574274126	-0.574274126	-0.574274126	-0.574274126	-0.574274126	-0.574274126	-0.574274126	-0.574274126	-0.574274126
2055	0.527682866	0.527682866	0.527682866	0.527682866	0.527682866	0.527682866	0.527682866	0.527682866	0.527682866	0.527682866	-0.566843701	-0.566843701	-0.566843701	-0.566843701	-0.566843701	-0.566843701	-0.566843701	-0.566843701	-0.566843701	-0.566843701
2056	0.553224673	0.553224673	0.553224673	0.553224673	0.553224673	0.553224673	0.553224673	0.553224673	0.553224673	0.553224673	-0.555714008	-0.555714008	-0.555714008	-0.555714008	-0.555714008	-0.555714008	-0.555714008	-0.555714008	-0.555714008	-0.555714008
2071	0.393359556	0.393359556	0.393359556	0.393359556	0.393359556	0.393359556	0.393359556	0.393359556	0.393359556	0.393359556	-0.755315009	-0.755315009	-0.755315009	-0.755315009	-0.755315009	-0.755315009	-0.755315009	-0.755315009	-0.755315009	-0.755315009
2072	0.368504245	0.368504245	0.368504245	0.368504245	0.368504245	0.368504245	0.368504245	0.368504245	0.368504245	0.368504245	-0.76543484	-0.76543484	-0.76543484	-0.76543484	-0.76543484	-0.76543484	-0.76543484	-0.76543484	-0.76543484	-0.76543484
2073	0.344161069	0.344161069	0.344161069	0.344161069	0.344161069	0.344161069	0.344161069	0.344161069	0.344161069	0.344161069	-0.770792401	-0.770792401	-0.770792401	-0.770792401	-0.770792401	-0.770792401	-0.770792401	-0.770792401	-0.770792401	-0.770792401
2074	0.323076004	0.323076004	0.323076004	0.323076004	0.323076004	0.323076004	0.323076004	0.323076004	0.323076004	0.323076004	-0.780976019	-0.780976019	-0.780976019	-0.780976019	-0.780976019	-0.780976019	-0.780976019	-0.780976019	-0.780976019	-0.780976019
2075	0.296738743	0.296738743	0.296738743	0.296738743	0.296738743	0.296738743	0.296738743	0.296738743	0.296738743	0.296738743	-0.782368557	-0.782368557	-0.782368557	-0.782368557	-0.782368557	-0.782368557	-0.782368557	-0.782368557	-0.782368557	-0.782368557
2076	0.270292513	0.270292513	0.270292513	0.270292513	0.270292513	0.270292513	0.270292513	0.270292513	0.270292513	0.270292513	-0.782060287	-0.782060287	-0.782060287	-0.782060287	-0.782060287	-0.782060287	-0.782060287	-0.782060287	-0.782060287	-0.782060287
2081	0.379455403	0.379455403	0.379455403	0.379455403	0.379455403	0.379455403	0.379455403	0.379455403	0.379455403	0.379455403	-0.599850098	-0.599850098	-0.599850098	-0.599850098	-0.599850098	-0.599850098	-0.599850098	-0.599850098	-0.599850098	-0.599850098
2082	0.353216206	0.353216206	0.353216206	0.353216206	0.353216206	0.353216206	0.353216206	0.353216206	0.353216206	0.353216206	-0.603623771	-0.603623771	-0.603623771	-0.603623771	-0.603623771	-0.603623771	-0.603623771	-0.603623771	-0.603623771	-0.603623771
2083	0.328513447	0.328513447	0.328513447	0.328513447	0.328513447	0.328513447	0.328513447	0.328513447	0.328513447	0.328513447	-0.601837918	-0.601837918	-0.601837918	-0.601837918	-0.601837918	-0.601837918	-0.601837918	-0.601837918	-0.601837918	-0.601837918
2084	0.305052908	0.305052908	0.305052908	0.305052908	0.305052908	0.305052908	0.305052908	0.305052908	0.305052908	0.305052908	-0.601487125	-0.601487125	-0.601487125	-0.601487125	-0.601487125	-0.601487125	-0.601487125	-0.601487125	-0.601487125	-0.601487125
2085	0.279685449	0.279685449	0.279685449	0.279685449	0.279685449	0.279685449	0.279685449	0.279685449	0.279685449	0.279685449	-0.607652574	-0.607652574	-0.607652574	-0.607652574	-0.607652574	-0.607652574	-0.607652574	-0.607652574	-0.607652574	-0.607652574
2086	0.25431799	0.25431799	0.25431799	0.25431799	0.25431799	0.25431799	0.25431799	0.25431799	0.25431799	0.25431799	-0.612786902	-0.612786902	-0.612786902	-0.612786902	-0.612786902	-0.612786902	-0.612786902	-0.612786902	-0.612786902	-0.612786902
2111	0.191814664	0.191814664	0.191814664	0.191814664	0.191814664	0.191814664	0.191814664	0.191814664	0.191814664	0.191814664	-1.006184881	-1.006184881	-1.006184881	-1.006184881	-1.006184881	-1.006184881	-1.006184881	-1.006184881	-1.006184881	-1.006184881
2112	0.186300942	0.186300942	0.186300942	0.186300942	0.186300942	0.186300942	0.186300942	0.186300942	0.186300942	0.186300942	-0.975846633	-0.975846633	-0.975846633	-0.975846633	-0.975846633	-0.975846633	-0.975846633	-0.975846633	-0.975846633	-0.975846633
2113	0.180721847	0.180721847	0.180721847	0.180721847	0.180721847	0.180721847	0.180721847	0.180721847	0.180721847	0.180721847	-0.945954854	-0.945954854	-0.945954854	-0.945954854	-0.945954854	-0.945954854	-0.945954854	-0.945954854	-0.945954854	-0.945954854
2114	0.16013803	0.16013803	0.16013803	0.16013803	0.16013803	0.16013803	0.16013803	0.16013803	0.16013803	0.16013803	-0.943478041	-0.943478041	-0.943478041	-0.943478041	-0.943478041	-0.943478041	-0.943478041	-0.943478041	-0.943478041	-0.943478041
2115	0.154591618	0.154591618	0.154591618	0.154591618	0.154591618	0.154591618	0.154591618	0.154591618	0.154591618	0.154591618	-0.914340995	-0.914340995	-0.914340995	-0.914340995	-0.914340995	-0.914340995	-0.914340995	-0.914340995	-0.914340995	-0.914340995
2116	0.148740104	0.148740104	0.148740104	0.148740104	0.148740104	0.148740104	0.148740104	0.148740104	0.148740104	0.148740104	-0.883535025	-0.883535025	-0.883535025	-0.883535025	-0.883535025	-0.883535025	-0.883535025	-0.883535025	-0.883535025	-0.883535025
2131	0.137767155	0.137767155	0.137767155	0.137767155	0.137767155	0.137767155	0.137767155	0.137767155	0.137767155	0.137767155	-0.667032197	-0.667032197	-0.667032197	-0.667032197	-0.667032197	-0.667032197	-0.667032197	-0.667032197	-0.667032197	-0.667032197
2132	0.785269365	0.785269365	0.785269365	0.785269365	0.785269365	0.785269365	0.785269365	0.785269365	0.785269365	0.785269365	-0.633643118	-0.633643118	-0.633643118	-0.633643118	-0.633643118	-0.633643118	-0.633643118	-0.633643118	-0.633643118	-0.633643118
2133	0.766004042	0.766004042	0.766004042	0.766004042	0.766004042	0.766004042	0.766004042	0.766004042	0.766004042	0.766004042	-0.647281508	-0.647281508	-0.647281508	-0.647281508	-0.647281508	-0.647281508	-0.647281508	-0.647281508	-0.647281508	-0.647281508
2134	0.100435147	0.100435147	0.100435147	0.100435147	0.100435147	0.100435147	0.100435147	0.100435147	0.100435147	0.100435147	-0.634833689	-0.634833689	-0.634833689	-0.634833689	-0.634833689	-0.634833689	-0.634833689	-0.634833689	-0.634833689	-0.634833689
2135	0.094147763	0.094147763	0.094147763	0.094147763	0.094147763	0.094147763	0.094147763	0.094147763	0.094147763	0.094147763	-0.601763512	-0.601763512	-0.601763512	-0.601763512	-0.601763512	-0.601763512	-0.601763512	-0.601763512	-0.601763512	-0.601763512
2136	0.076691291	0.076691291	0.076691291	0.076691291	0.076691291	0.076691291	0.076691291	0.076691291	0.076691291	0.076691291	-0.581864003	-0.581864003	-0.581864003	-0.581864003	-0.581864003	-0.581864003	-0.581864003	-0.581864003	-0.581864003	-0.581864003
2141	0.057066384	0.057066384	0.057066384	0.057066384	0.057066384	0.057066384	0.057066384	0.057066384	0.057066384	0.057066384	-0.290908095	-0.290908095	-0.290908095	-0.290908095	-0.290908095	-0.290908095	-0.290908095	-0.290908095	-0.290908095	-0.290908095
2142	0.062590998	0.062590998	0.062590998	0.062590998	0.062590998	0.062590998	0.062590998	0.062590998	0.062590998	0.062590998	-0.32101248	-0.32101248	-0.32101248	-0.32101248	-0.32101248	-0.32101248	-0.32101248	-0.32101248	-0.32101248	-0.32101248
2143	0.069292453	0.069292453	0.069292453	0.069292453	0.069292453	0.069292453	0.069292453	0.069292453	0.069292453	0.069292453	-0.349671178	-0.349671178	-0.349671178	-0.349671178	-0.349671178	-0.349671178	-0.349671178	-0.349671178	-0.349671178	-0.349671178
2144	0.093319621	0.093319621	0.093319621	0.093319621	0.093319621	0.093319621	0.093319621	0.093319621	0.093319621	0.093319621	-0.347417597	-0.347417597	-0.347417597	-0.347417597	-0.347417597	-0.347417597	-0.347417597	-0.347417597	-0.347417597	-0.347417597
2145	0.11789162	0.11789162	0.11789162	0.11789162	0.11789162	0.11789162	0.11789162	0.11789162	0.11789162	0.11789162	-0.341486013	-0.341486013	-0.341486013	-0.341486013	-0.341486013	-0.341486013	-0.341486013	-0.341486013	-0.341486013	-0.341486013
2146	0.14486089	0.14486089	0.14486089	0.14486089	0.14486089	0.14486089	0.14486089	0.14486089	0.14486089	0.14486089	-0.336659961	-0.336659961	-0.336659961	-0.336659961	-0.336659961	-0.336659961	-0.336659961	-0.336659961	-0.336659961	-0.336659961
2171	0.027634463	0.027634463	0.027634463	0.027634463	0.027634463	0.027634463	0.027634463	0.027634463	0.027634463	0.027634463	-0.767337629	-0.767337629	-0.767337629	-0.767337629	-0.767337629	-0.767337629	-0.767337629	-0.767337629	-0.767337629	-0.767337629
2172	-0.008923883	-0.008923883	-0.008923883	-0.008923883	-0.008923883	-0.008923883	-0.008923883	-0.008923883	-0.008923883	-0.008923883	-0.776224373	-0.776224373	-0.776224373	-0.776224373	-0.776224373	-0.776224373	-0.776224373	-0.776224373	-0.776224373	-0.776224373
2173	-0.019689793	-0.019689793	-0.019689793	-0.019689793	-0.019689793	-0.019689793	-0.019689793	-0.019689793	-0.019689793	-0.019689793	-0.788246993	-0.788246993	-0.788246993	-0.788246993	-0.788246993	-0.788246993	-0.788246993	-0.788246993	-0.788246993	-0.788246993
2174	-0.056335311	-0.056335311	-0.056335311	-0.056335311	-0.056335311	-0.056335311	-0.056335311	-0.056335311	-0.056335311	-0.056335311	-0.821104571	-0.821104571	-0.821104571	-0.821104571	-0.821104571	-0.821104571	-0.821104571	-0.821104571	-0.821104571	-0.821104571
2175	-0.056335311	-0.056335311	-0.056335311	-0.056335311	-0.056335311	-0.056335311	-0.056335311	-0.056335311	-0.056335311	-0.056335311	-0.821104571	-0.821104571	-0.821104571	-0.821104571	-0.821104571	-0.821104571	-0.821104571	-0.821104571	-0.821104571	-0.821104571
2176	-0.062012483	-0.062012483	-0.062012483	-0.062012483	-0.062012483	-0.062012483	-0.062012483	-0.062012483	-0.062012483	-0.062012483	-0.790521832	-0.790521832	-0.790521832	-0.790521832	-0.790521832	-0.790521832	-0.790521832	-0.790521832	-0.790521832	-0.790521832
2181	-0.02835265	-0.02835265	-0.02835265	-0.02835265	-0.02835265	-0.02835265	-0.02835265	-0.02835265	-0.02835265	-0.02835265	-0.473713573	-0.473713573	-0.473713573	-0.473713573	-0.473713573	-0.473713573	-0.473713573	-0.473713573	-0.473713573	-0.473713573
2182	-0.0557142	-0.0557142	-0.0557142	-0.0557142	-0.0557142	-0.0557142	-0.0557142	-0.0557142	-0.0557142	-0.0557142	-0.480569974	-0.480569974	-0.480569974	-0.480569974	-0.480569974	-0.480569974	-0.480569974	-0.480569974	-0.480569974	-0.480569974
2183	-0.081561117	-0.081561117	-0.081561117	-0.081561117	-0.081561117	-0.081561117	-0.081561117	-0.081561117	-0.081561117	-0.081561117	-0.486916132	-0.486916132	-0.486916132	-0.486916132	-0.486916132	-0.486916132	-0.486916132	-0.486916132	-0.486916132	-0.486916132
2184	-0.107658649	-0.107658649	-0.107658649	-0.107658649	-0.107658649	-0.107658649	-0.107658649	-0.107658649	-0.107658649	-0.107658649	-0.493464263	-0.493464263	-0.493464263	-0.493464263	-0.493464263	-0.493464263	-0.493464263	-0.493464263	-0.493464263	-0.493464263
2185	-0.130890364	-0.130890364	-0.130890364	-0.130890364	-0.130890364	-0.130890364	-0.130890364	-0.130890364	-0.130890364	-0.130890364	-0.493304811	-0.493304811	-0.493304811	-0.493304811	-0.493304811	-0.493304811	-0.493304811	-0.493304811	-0.493304811	-0.493304811
2186	-0.156922515	-0.156922515	-0.156922515	-0.156922515	-0.156922515	-0.156922515	-0.156922515	-0.156922515	-0.156922515	-0.156922515	-0.500139948	-0.500139948	-0.500139948	-0.500139948	-0.500139948	-0.500139948	-0.500139948	-0.500139948	-0.500139948	-0.500139948
2191	-0.020823052	-0.020823052	-0.020823052	-0.020823052	-0.020823052	-0.020823052	-0.020823052	-0.020823052	-0.020823052	-0.020823052	-0.386419359	-0.386419359	-0.386419359	-0.386419359	-0.386419359	-0.386419359	-0.386419359	-0.386419359	-0.386419359	-0.386419359
2192	-0.010275066	-0.010275066	-0.010275066	-0.010275066	-0.010275066	-0.010275066	-0.010275066	-0.010275066	-0.010275066	-0.010275066	-0.368465154	-0.368465154	-0.368465154	-0.368465154	-0.368465154	-0.368465154	-0.368465154	-0.368465154	-0.368465154	-0.368465154
2193	0.015931434	0.015931434	0.015931434	0.015931434	0.015931434	0.015931434	0.015931434	0.015931434	0.015931434	0.015931434	-0.36194892	-0.36194892	-0.36194892	-0.36194892	-0.36194892	-0.36194892	-0.36194892	-0.36194892	-0.36194892	-0.36194892
2194	0.039860532	0.039860532	0.039860532	0.039860532	0.039860532	0.039860532	0.039860532	0.039860532	0.039860532	0.039860532	-0.359482739	-0.359482739	-0.359482739	-0.359482739	-0.359482739	-0.359482739	-0.359482739	-0.359482739	-0.359482739	-0.359482739
2195	0.039915013	0.039915013	0.039915013	0.039915013	0.039915013	0.039915013	0.039915013	0.039915013	0.039915013	0.039915013	-0.3330351	-0.3330351	-0.3330351	-0.3330351	-0.3330351	-0.3330351	-0.3330351	-0.3330351	-0.3330351	-0.3330351
2196	0.035153168	0.035153168	0.035153168	0.035153168	0.035153168	0.035153168	0.035153168	0.035153168	0.035153168	0.035153168	-0.303738603	-0.303738603	-0.303738603	-0.303738603	-0.303738603	-0.303738603	-0.303738603	-0.303738603	-0.303738603	-0.303738603
2231	-0.350817948	-0.350817948	-0.350817948	-0.350817948	-0.350817948	-0.350817948	-0.350817948	-0.350817948	-0.350817948	-0.350817948	-0.931455421	-0.931455421	-0.931455421	-0.931455421	-0.931455421	-0.931455421	-0.931455421	-0.931455421	-0.931455421	-0.931455421
2232	-0.376752036	-0.376752036	-0.376752036	-0.376752036	-0.376752036	-0.376752036	-0.376752036	-0.376752036	-0.376752036	-0.376752036	-0.93877955	-0.93877955	-0.93877955	-0.93877955	-0.93877955	-0.93877955	-0.93877955	-0.93877955	-0.93877955	-0.93877955
2233	-0.402795087	-0.402795087	-0.402795087	-0.402795087	-0.402795087	-0.402795087	-0.402795087	-0.402795087	-0.402795087	-0.402795087	-0.945529648	-0.945529648	-0.945529648	-0.945529648	-0.945529648	-0.945529648	-0.945529648	-0.945529648	-0.945529648	-0.945529648
2234	-0.401465695	-0.401465695	-0.401465695	-0.401465695	-0.401465695	-0.401465695	-0.401465695	-0.401465695	-0.401465695	-0.401465695	-0.97150956	-0.97150956	-0.97150956	-0.97150956	-0.97150956	-0.97150956	-0.97150956	-0.97150956	-0.97150956	-0.97150956
2235	-0.395897492	-0.395897492	-0.395897492	-0.395897492	-0.395897492	-0.395897492	-0.395897492	-0.395897492	-0.395897492	-0.395897492	-0.999838724	-0.999838724	-0.999838724	-0.999838724	-0.999838724	-0.999838724	-0.999838724	-0.999838724	-0.999838724	-0.999838724
2236	-0.42251807	-0.42251807	-0.42251807	-0.42251807	-0.42251807	-0.42251807	-0.42251807	-0.42251807	-0.42251807	-0.42251807	-1.006727016	-1.006727016	-1.006727016	-1.006727016	-1.006727016	-1.006727016	-1.006727016	-1.006727016	-1.006727016	-1.006727016
3021	1.587656903	1.587656903	1.587656903	1.587656903	1.587656903	1.587656903	1.587656903	1.587656903	1.587656903	1.587656903	0.130191869	0.130191869	0.130191869	0.130191869	0.130191869	0.130191869	0.130191869	0.130191869	0.130191869	0.130191869
3022	1.574243101	1.574243101	1.574243101	1.574243101	1.574243101	1.574243101	1.574243101	1.574243101	1.574243101	1.574243101	0.152812681	0.152812681	0.152812681	0.152812681	0.152812681	0.152812681	0.152812681	0.152812681	0.152812681	0.152812681
3023	1.567977509	1.567977509	1.567977509	1.567977509	1.567977509	1.567977509	1.567977509	1.567977509	1.567977509	1.567977509	0.18888054	0.18888054	0.18888054	0.18888054	0.18888054	0.18888054	0.18888054	0.18888054	0.18888054	0.18888054
3024	1.562256755	1.562256755	1.562256755	1.562256755	1.562256755	1.562256755	1.562256755	1.562256755	1.562256755	1.562256755	0.222439697	0.222439697	0.222439697	0.222439697	0.222439697	0.222439697	0.222439697	0.222439697	0.222439697	0.222439697
3025	1.570178639	1.570178639	1.570178639	1.570178639	1.570178639	1.570178639	1.570178639	1.570178639	1.570178639	1.570178639	0.24705896	0.24705896	0.24705896	0.24705896	0.24705896	0.24705896	0.24705896	0.24705896	0.24705896	0.24705896
3026	1.563226563	1.563226563	1.563226563	1.563226563	1.563226563	1.563226563	1.563226563	1.563226563	1.563226563	1.563226563	0.281022064	0.281022064	0.281022064	0.281022064	0.281022064	0.281022064	0.281022064	0.281022064	0.281022064	0.281022064
3051	1.358151142	1.358151142	1.358151142	1.358151142	1.358151142	1.358151142	1.358151142	1.358151142	1.358151142	1.358151142	0.145764938	0.145764938	0.145764938	0.145764938	0.145764938	0.145764938	0.145764938	0.145764938	0.145764938	0.145764938
3052	1.355285318	1.355285318	1.355285318	1.355285318	1.355285318	1.355285318	1.355285318	1.355285318	1.355285318	1.355285318	0.177782737	0.177782737	0.177782737	0.177782737	0.177782737	0.177782737	0.177782737	0.177782737	0.177782737	0.177782737
3053	1.353105979	1.353105979	1.353105979	1.353105979	1.353105979	1.353105979	1.353105979	1.353105979	1.353105979	1.353105979	0.209502892	0.209502892	0.209502892	0.209502892	0.209502892	0.209502892	0.209502892	0.209502892	0.209502892	0.209502892
3054	1.355525041	1.355525041	1.355525041	1.355525041	1.355525041	1.355525041	1.355525041	1.355525041	1.355525041	1.355525041	0.238384816	0.238384816	0.238384816	0.238384816	0.238384816	0.238384816	0.238384816	0.238384816	0.238384816	0.238384816
3055	1.349531874	1.349531874	1.349531874	1.349531874	1.349531874	1.349531874	1.349531874	1.349531874	1.349531874	1.349531874	0.273006989	0.273006989	0.273006989	0.273006989	0.273006989	0.273006989	0.273006989	0.273006989	0.273006989	0.273006989
3056	1.360003574	1.360003574	1.360003574	1.360003574	1.360003574	1.360003574	1.360003574	1.360003574	1.360003574	1.360003574	0.299805415	0.299805415	0.299805415	0.299805415	0.299805415	0.299805415	0.299805415	0.299805415	0.299805415	0.299805415
3081	1.224143833	1.224143833	1.224143833	1.224143833	1.224143833	1.224143833	1.224143833	1.224143833	1.224143833	1.224143833	-0.09024409	-0.09024409	-0.09024409	-0.09024409	-0.09024409	-0.09024409	-0.09024409	-0.09024409	-0.09024409	-0.09024409
3082	1.217791076	1.217791076	1.217791076	1.217791076	1.217791076	1.217791076	1.217791076	1.217791076	1.217791076	1.217791076	-0.054962854	-0.054962854	-0.054962854	-0.054962854	-0.054962854	-0.054962854	-0.054962854	-0.054962854	-0.054962854	-0.054962854
3083	1.214206066	1.214206066	1.214206066	1.214206066	1.214206066	1.214206066	1.214206066	1.214206066	1.214206066	1.214206066	-0.021818264	-0.021818264	-0.021818264	-0.021818264	-0.021818264	-0.021818264	-0.021818264	-0.021818264	-0.021818264	-0.021818264
3084	1.207962271	1.207962271	1.207962271	1.207962271	1.207962271	1.207962271	1.207962271	1.207962271	1.207962271	1.207962271	0.012995244	0.012995244	0.012995244	0.012995244	0.012995244	0.012995244	0.012995244	0.012995244	0.012995244	0.012995244
3085	1.204976587	1.204976587	1.204976587	1.204976587	1.204976587	1.204976587	1.204976587	1.204976587	1.204976587	1.204976587	0.044417761	0.044417761	0.044417761	0.044417761	0.044417761	0.044417761	0.044417761	0.044417761	0.044417761	0.044417761
3086	1.203113255	1.203113255	1.203113255	1.203113255	1.203113255	1.203113255	1.203113255	1.203113255	1.203113255	1.203113255	0.077147771	0.077147771	0.077147771	0.077147771	0.077147771	0.077147771	0.077147771	0.077147771	0.077147771	0.077147771
3111	1.130519604	1.130519604	1.130519604	1.130519604	1.130519604	1.130519604	1.130519604	1.130519604	1.130519604	1.130519604	-0.237683287	-0.237683287	-0.237683287	-0.237683287	-0.237683287	-0.237683287	-0.237683287	-0.237683287	-0.237683287	-0.237683287
3112	1.104661794	1.104661794	1.104661794	1.104661794	1.104661794	1.104661794	1.104661794	1.104661794	1.104661794	1.104661794	-0.218825531	-0.218825531	-0.218825531	-0.218825531	-0.218825531	-0.218825531	-0.218825531	-0.218825531	-0.218825531	-0.218825531
3113	1.090474324	1.090474324	1.090474324	1.090474324	1.090474324	1.090474324	1.090474324	1.090474324	1.090474324	1.090474324	-0.19069834	-0.19069834	-0.19069834	-0.19069834	-0.19069834	-0.19069834	-0.19069834	-0.19069834	-0.19069834	-0.19069834
3114	1.07509912	1.07509912	1.07509912	1.07509912	1.07509912	1.07509912	1.07509912	1.07509912	1.07509912	1.07509912	-0.171638604	-0.171638604	-0.171638604	-0.171638604	-0.171638604	-0.171638604	-0.171638604	-0.171638604	-0.171638604	-0.171638604
3115	1.048075362	1.048075362	1.048075362	1.048075362	1.048075362	1.048075362	1.048075362	1.048075362	1.048075362	1.048075362	-0.172680356	-0.172680356	-0.172680356	-0.172680356	-0.172680356	-0.172680356	-0.172680356	-0.172680356	-0.172680356	-0.172680356
3116	1.041395705	1.041395705	1.041395705	1.041395705	1.041395705	1.041395705	1.041395705	1.041395705	1.041395705	1.041395705	-0.14038617	-0.14038617	-0.14038617	-0.14038617	-0.14038617	-0.14038617	-0.14038617	-0.14038617	-0.14038617	-0.14038617
4011	0.916705054	0.916705054	0.916705054	0.916705054	0.916705054	0.916705054	0.916705054	0.916705054	0.916705054	0.916705054	-0.115788171	-0.115788171	-0.115788171	-0.115788171	-0.115788171	-0.115788171	-0.115788171	-0.115788171	-0.115788171	-0.115788171
4012	0.886336021	0.886336021	0.886336021	0.886336021	0.886336021	0.886336021	0.886336021	0.886336021	0.886336021	0.886336021	-0.1229741	-0.1229741	-0.1229741	-0.1229741	-0.1229741	-0.1229741	-0.1229741	-0.1229741	-0.1229741	-0.1229741
4013	0.868498167	0.868498167	0.868498167	0.868498167	0.868498167	0.868498167	0.868498167	0.868498167	0.868498167	0.868498167	-0.106571892	-0.106571892	-0.106571892	-0.106571892	-0.106571892	-0.106571892	-0.106571892	-0.106571892	-0.106571892	-0.106571892
4014	0.848829664	0.848829664	0.848829664	0.848829664	0.848829664	0.848829664	0.848829664	0.848829664	0.848829664	0.848829664	-0.095963068	-0.095963068	-0.095963068	-0.095963068	-0.095963068	-0.095963068	-0.095963068	-0.095963068	-0.095963068	-0.095963068
4015	0.839425836	0.839425836	0.839425836	0.839425836	0.839425836	0.839425836	0.839425836	0.839425836	0.839425836	0.839425836	-0.119030343	-0.119030343	-0.119030343	-0.119030343	-0.119030343	-0.119030343	-0.119030343	-0.119030343	-0.119030343	-0.119030343
4016	0.819419541	0.819419541	0.819419541	0.819419541	0.819419541	0.819419541	0.819419541	0.819419541	0.819419541	0.819419541	-0.141427922	-0.141427922	-0.141427922	-0.141427922	-0.141427922	-0.141427922	-0.141427922	-0.141427922	-0.141427922	-0.141427922
4021	0.808893353	0.808893353	0.808893353	0.808893353	0.808893353	0.808893353	0.808893353	0.808893353	0.808893353	0.808893353	-0.03600942	-0.03600942	-0.03600942	-0.03600942	-0.03600942	-0.03600942	-0.03600942	-0.03600942	-0.03600942	-0.03600942
4022	0.778088452	0.778088452	0.778088452	0.778088452	0.778088452	0.778088452	0.778088452	0.778088452	0.778088452	0.778088452	-0.043694968	-0.043694968	-0.043694968	-0.043694968	-0.043694968	-0.043694968	-0.043694968	-0.043694968	-0.043694968	-0.043694968
4023	0.74912509	0.74912509	0.74912509	0.74912509	0.74912509	0.74912509	0.74912509	0.74912509	0.74912509	0.74912509	-0.043216614	-0.043216614	-0.043216614	-0.043216614	-0.043216614	-0.043216614	-0.043216614	-0.043216614	-0.043216614	-0.043216614
4024	0.724585781	0.724585781	0.724585781	0.724585781	0.724585781	0.724585781	0.724585781	0.724585781	0.724585781	0.724585781	-0.039517347	-0.039517347	-0.039517347	-0.039517347	-0.039517347	-0.039517347	-0.039517347	-0.039517347	-0.039517347	-0.039517347
4025	0.706758819	0.706758819	0.706758819	0.706758819	0.706758819	0.706758819	0.706758819	0.706758819	0.706758819	0.706758819	-0.028079383	-0.028079383	-0.028079383	-0.028079383	-0.028079383	-0.028079383	-0.028079383	-0.028079383	-0.028079383	-0.028079383
4026	0.678231326	0.678231326	0.678231326	0.678231326	0.678231326	0.678231326	0.678231326	0.678231326	0.678231326	0.678231326	-0.032214482	-0.032214482	-0.032214482	-0.032214482	-0.032214482	-0.032214482	-0.032214482	-0.032214482	-0.032214482	-0.032214482
4051	0.660742163	0.660742163	0.660742163	0.660742163	0.660742163	0.660742163	0.660742163	0.660742163	0.660742163	0.660742163	-0.204910754	-0.204910754	-0.204910754	-0.204910754	-0.204910754	-0.204910754	-0.204910754	-0.204910754	-0.204910754	-0.204910754
4052	0.649780106	0.649780106	0.649780106	0.649780106	0.649780106	0.649780106	0.649780106	0.649780106	0.649780106	0.649780106	-0.173658321	-0.173658321	-0.173658321	-0.173658321	-0.173658321	-0.173658321	-0.173658321	-0.173658321	-0.173658321	-0.173658321
4053	0.618452171	0.618452171	0.618452171	0.618452171	0.618452171	0.618452171	0.618452171	0.618452171	0.618452171	0.618452171	-0.142267694	-0.142267694	-0.142267694	-0.142267694	-0.142267694	-0.142267694	-0.142267694	-0.142267694	-0.142267694	-0.142267694
4054	0.611892368	0.611892368	0.611892368	0.611892368	0.611892368	0.611892368	0.611892368	0.611892368	0.611892368	0.611892368	-0.106752601	-0.106752601	-0.106752601	-0.106752601	-0.106752601	-0.106752601	-0.106752601	-0.106752601	-0.106752601	-0.106752601
4055	0.605506921	0.605506921	0.605506921	0.605506921	0.605506921	0.605506921	0.605506921	0.605506921	0.605506921	0.605506921	-0.071545778	-0.071545778	-0.071545778	-0.071545778	-0.071545778	-0.071545778	-0.071545778	-0.071545778	-0.071545778	-0.071545778
4056	0.613396109	0.613396109	0.613396109	0.613396109	0.613396109	0.613396109	0.613396109	0.613396109	0.613396109	0.613396109	-0.047638731	-0.047638731	-0.047638731	-0.047638731	-0.047638731	-0.047638731	-0.047638731	-0.047638731	-0.047638731	-0.047638731
4071	0.662202316	0.662202316	0.662202316	0.662202316	0.662202316	0.662202316	0.662202316	0.662202316	0.662202316	0.662202316	0.236407621	0.236407621	0.236407621	0.236407621	0.236407621	0.236407621	0.236407621	0.236407621	0.236407621	0.236407621
4072	0.64079035	0.64079035	0.64079035	0.64079035	0.64079035	0.64079035	0.64079035	0.64079035	0.64079035	0.64079035	0.242062825	0.242062825	0.242062825	0.242062825	0.242062825	0.242062825	0.242062825	0.242062825	0.242062825	0.242062825
4073	0.634459384	0.634459384	0.634459384	0.634459384	0.634459384	0.634459384	0.634459384	0.634459384	0.634459384	0.634459384	0.275919626	0.275919626	0.275919626	0.275919626	0.275919626	0.275919626	0.275919626	0.275919626	0.275919626	0.275919626
4074	0.62781241	0.62781241	0.62781241	0.62781241	0.62781241	0.62781241	0.62781241	0.62781241	0.62781241	0.62781241	0.311179604	0.311179604	0.311179604	0.311179604	0.311179604	0.311179604	0.311179604	0.311179604	0.311179604	0.311179604
4075	0.621633995	0.621633995	0.621633995	0.621633995	0.621633995	0.621633995	0.621633995	0.621633995	0.621633995	0.621633995	0.346184453	0.346184453	0.346184453	0.346184453	0.346184453	0.346184453	0.346184453	0.346184453	0.346184453	0.346184453
4076	0.61668691	0.61668691	0.61668691	0.61668691	0.61668691	0.61668691	0.61668691	0.61668691	0.61668691	0.61668691	0.381540095	0.381540095	0.381540095	0.381540095	0.381540095	0.381540095	0.381540095	0.381540095	0.381540095	0.381540095
4081	0.716162653	0.716162653	0.716162653	0.716162653	0.716162653	0.716162653	0.716162653	0.716162653	0.716162653	0.716162653	0.422784806	0.422784806	0.422784806	0.422784806	0.422784806	0.422784806	0.422784806	0.422784806	0.422784806	0.422784806
4082	0.72511972	0.72511972	0.72511972	0.72511972	0.72511972	0.72511972	0.72511972	0.72511972	0.72511972	0.72511972	0.390660703	0.390660703	0.390660703	0.390660703	0.390660703	0.390660703	0.390660703	0.390660703	0.390660703	0.390660703
4083	0.734142167	0.734142167	0.734142167	0.734142167	0.734142167	0.734142167	0.734142167	0.734142167	0.734142167	0.734142167	0.359365754	0.359365754	0.359365754	0.359365754	0.359365754	0.359365754	0.359365754	0.359365754	0.359365754	0.359365754
4084	0.72541393	0.72541393	0.72541393	0.72541393	0.72541393	0.72541393	0.72541393	0.72541393	0.72541393	0.72541393	0.335915797	0.335915797	0.335915797	0.335915797	0.335915797	0.335915797	0.335915797	0.335915797	0.335915797	0.335915797
4085	0.711738601	0.711738601	0.711738601	0.711738601	0.711738601	0.711738601	0.711738601	0.711738601	0.711738601	0.711738601	0.313390656	0.313390656	0.313390656	0.313390656	0.313390656	0.313390656	0.313390656	0.313390656	0.313390656	0.313390656
4086	0.718494537	0.718494537	0.718494537	0.718494537	0.718494537	0.718494537	0.718494537	0.718494537	0.718494537	0.718494537	0.278109427	0.278109427	0.278109427	0.278109427	0.278109427	0.278109427	0.278109427	0.278109427	0.278109427	0.278109427
4101	0.582133554	0.582133554	0.582133554	0.582133554	0.582133554	0.582133554	0.582133554	0.582133554	0.582133554	0.582133554	0.149559876	0.149559876	0.149559876	0.149559876	0.149559876	0.149559876	0.149559876	0.149559876	0.149559876	0.149559876
4102	0.555676425	0.555676425	0.555676425	0.555676425	0.555676425	0.555676425	0.555676425	0.555676425	0.555676425	0.555676425	0.138738453	0.138738453	0.138738453	0.138738453	0.138738453	0.138738453	0.138738453	0.138738453	0.138738453	0.138738453
4103	0.541510746	0.541510746	0.541510746	0.541510746	0.541510746	0.541510746	0.541510746	0.541510746	0.541510746	0.541510746	0.118636971	0.118636971	0.118636971	0.118636971	0.118636971	0.118636971	0.118636971	0.118636971	0.118636971	0.118636971
4104	0.525863123	0.525863123	0.525863123	0.525863123	0.525863123	0.525863123	0.525863123	0.525863123	0.525863123	0.525863123	0.10182019	0.10182019	0.10182019	0.10182019	0.10182019	0.10182019	0.10182019	0.10182019	0.10182019	0.10182019
4105	0.49490567	0.49490567	0.49490567	0.49490567	0.49490567	0.49490567	0.49490567	0.49490567	0.49490567	0.49490567	0.094113378	0.094113378	0.094113378	0.094113378	0.094113378	0.094113378	0.094113378	0.094113378	0.094113378	0.094113378
4106	0.453618169	0.453618169	0.453618169	0.453618169	0.453618169	0.453618169	0.453618169	0.453618169	0.453618169	0.453618169	0.119838174	0.119838174	0.119838174	0.119838174	0.119838174	0.119838174	0.119838174	0.119838174	0.119838174	0.119838174
4111	0.55071844	0.55071844	0.55071844	0.55071844	0.55071844	0.55071844	0.55071844	0.55071844	0.55071844	0.55071844	0.222875534	0.222875534	0.222875534	0.222875534	0.222875534	0.222875534	0.222875534	0.222875534	0.222875534	0.222875534
4112	0.525002284	0.525002284	0.525002284	0.525002284	0.525002284	0.525002284	0.525002284	0.525002284	0.525002284	0.525002284	0.224129879	0.224129879	0.224129879	0.224129879	0.224129879	0.224129879	0.224129879	0.224129879	0.224129879	0.224129879
4113	0.509005969	0.509005969	0.509005969	0.509005969	0.509005969	0.509005969	0.509005969	0.509005969	0.509005969	0.509005969	0.242052193	0.242052193	0.242052193	0.242052193	0.242052193	0.242052193	0.242052193	0.242052193	0.242052193	0.242052193
4114	0.493216688	0.493216688	0.493216688	0.493216688	0.493216688	0.493216688	0.493216688	0.493216688	0.493216688	0.493216688	0.253022435	0.253022435	0.253022435	0.253022435	0.253022435	0.253022435	0.253022435	0.253022435	0.253022435	0.253022435
4115	0.46622562	0.46622562	0.46622562	0.46622562	0.46622562	0.46622562	0.46622562	0.46622562	0.46622562	0.46622562	0.250556261	0.250556261	0.250556261	0.250556261	0.250556261	0.250556261	0.250556261	0.250556261	0.250556261	0.250556261
4116	0.44235101	0.44235101	0.44235101	0.44235101	0.44235101	0.44235101	0.44235101	0.44235101	0.44235101	0.44235101	0.237576934	0.237576934	0.237576934	0.237576934	0.237576934	0.237576934	0.237576934	0.237576934	0.237576934	0.237576934
4141	0.30680727	0.30680727	0.30680727	0.30680727	0.30680727	0.30680727	0.30680727	0.30680727	0.30680727	0.30680727	0.248844814	0.248844814	0.248844814	0.248844814	0.248844814	0.248844814	0.248844814	0.248844814	0.248844814	0.248844814
4142	0.296117632	0.296117632	0.296117632	0.296117632	0.296117632	0.296117632	0.296117632	0.296117632	0.296117632	0.296117632	0.272943208	0.272943208	0.272943208	0.272943208	0.272943208	0.272943208	0.272943208	0.272943208	0.272943208	0.272943208
4143	0.300966655	0.300966655	0.300966655	0.300966655	0.300966655	0.300966655	0.300966655	0.300966655	0.300966655	0.300966655	0.300081801	0.300081801	0.300081801	0.300081801	0.300081801	0.300081801	0.300081801	0.300081801	0.300081801	0.300081801
4144	0.290669297	0.290669297	0.290669297	0.290669297	0.290669297	0.290669297	0.290669297	0.290669297	0.290669297	0.290669297	0.313475701	0.313475701	0.313475701	0.313475701	0.313475701	0.313475701	0.313475701	0.313475701	0.313475701	0.313475701
4145	0.265149281	0.265149281	0.265149281	0.265149281	0.265149281	0.265149281	0.265149281	0.265149281	0.265149281	0.265149281	0.327273542	0.327273542	0.327273542	0.327273542	0.327273542	0.327273542	0.327273542	0.327273542	0.327273542	0.327273542
4146	0.28000145	0.28000145	0.28000145	0.28000145	0.28000145	0.28000145	0.28000145	0.28000145	0.28000145	0.28000145	0.354603476	0.354603476	0.354603476	0.354603476	0.354603476	0.354603476	0.354603476	0.354603476	0.354603476	0.354603476
4161	0.219056346	0.219056346	0.219056346	0.219056346	0.219056346	0.219056346	0.219056346	0.219056346	0.219056346	0.219056346	0.128267823	0.128267823	0.128267823	0.128267823	0.128267823	0.128267823	0.128267823	0.128267823	0.128267823	0.128267823
4162	0.208889749	0.208889749	0.208889749	0.208889749	0.208889749	0.208889749	0.208889749	0.208889749	0.208889749	0.208889749	0.096505146	0.096505146	0.096505146	0.096505146	0.096505146	0.096505146	0.096505146	0.096505146	0.096505146	0.096505146
4163	0.179239897	0.179239897	0.179239897	0.179239897	0.179239897	0.179239897	0.179239897	0.179239897	0.179239897	0.179239897	0.07832771	0.07832771	0.07832771	0.07832771	0.07832771	0.07832771	0.07832771	0.07832771	0.07832771	0.07832771
4164	0.170969321	0.170969321	0.170969321	0.170969321	0.170969321	0.170969321	0.170969321	0.170969321	0.170969321	0.170969321	0.043971297	0.043971297	0.043971297	0.043971297	0.043971297	0.043971297	0.043971297	0.043971297	0.043971297	0.043971297
4165	0.145209581	0.145209581	0.145209581	0.145209581	0.145209581	0.145209581	0.145209581	0.145209581	0.145209581	0.145209581	0.051008408	0.051008408	0.051008408	0.051008408	0.051008408	0.051008408	0.051008408	0.051008408	0.051008408	0.051008408
4166	0.122947675	0.122947675	0.122947675	0.122947675	0.122947675	0.122947675	0.122947675	0.122947675	0.122947675	0.122947675	0.036657801	0.036657801	0.036657801	0.036657801	0.036657801	0.036657801	0.036657801	0.036657801	0.036657801	0.036657801
4171	0.201741532	0.201741532	0.201741532	0.201741532	0.201741532	0.201741532	0.201741532	0.201741532	0.201741532	0.201741532	0.403076638	0.403076638	0.403076638	0.403076638	0.403076638	0.403076638	0.403076638	0.403076638	0.403076638	0.403076638
4172	0.183435119	0.183435119	0.183435119	0.183435119	0.183435119	0.183435119	0.183435119	0.183435119	0.183435119	0.183435119	0.417480394	0.417480394	0.417480394	0.417480394	0.417480394	0.417480394	0.417480394	0.417480394	0.417480394	0.417480394
4173	0.176842633	0.176842633	0.176842633	0.176842633	0.176842633	0.176842633	0.176842633	0.176842633	0.176842633	0.176842633	0.453643924	0.453643924	0.453643924	0.453643924	0.453643924	0.453643924	0.453643924	0.453643924	0.453643924	0.453643924
4174	0.156051777	0.156051777	0.156051777	0.156051777	0.156051777	0.156051777	0.156051777	0.156051777	0.156051777	0.156051777	0.440505146	0.440505146	0.440505146	0.440505146	0.440505146	0.440505146	0.440505146	0.440505146	0.440505146	0.440505146
4175	0.137015284	0.137015284	0.137015284	0.137015284	0.137015284	0.137015284	0.137015284	0.137015284	0.137015284	0.137015284	0.428652609	0.428652609	0.428652609	0.428652609	0.428652609	0.428652609	0.428652609	0.428652609	0.428652609	0.428652609
4176	0.117978791	0.117978791	0.117978791	0.117978791	0.117978791	0.117978791	0.117978791	0.117978791	0.117978791	0.117978791	0.427504561	0.427504561	0.427504561	0.427504561	0.427504561	0.427504561	0.427504561	0.427504561	0.427504561	0.427504561
4201	0.003792536	0.003792536	0.003792536	0.003792536	0.003792536	0.003792536	0.003792536	0.003792536	0.003792536	0.003792536	-0.007903495	-0.007903495	-0.007903495	-0.007903495	-0.007903495	-0.007903495	-0.007903495	-0.007903495	-0.007903495	-0.007903495
4202	-0.022610104	-0.022610104	-0.022610104	-0.022610104	-0.022610104	-0.022610104	-0.022610104	-0.022610104	-0.022610104	-0.022610104	0.011762157	0.011762157	0.011762157	0.011762157	0.011762157	0.011762157	0.011762157	0.011762157	0.011762157	0.011762157
4203	-0.049067233	-0.049067233	-0.049067233	-0.049067233	-0.049067233	-0.049067233	-0.049067233	-0.049067233	-0.049067233	-0.049067233	0.03151284	0.03151284	0.03151284	0.03151284	0.03151284	0.03151284	0.03151284	0.03151284	0.03151284	0.03151284
4204	-0.074587243	-0.074587243	-0.074587243	-0.074587243	-0.074587243	-0.074587243	-0.074587243	-0.074587243	-0.074587243	-0.074587243	0.050604467	0.050604467	0.050604467	0.050604467	0.050604467	0.050604467	0.050604467	0.050604467	0.050604467	0.050604467
4205	-0.101109752	-0.101109752	-0.101109752	-0.101109752	-0.101109752	-0.101109752	-0.101109752	-0.101109752	-0.101109752	-0.101109752	0.070429563	0.070429563	0.070429563	0.070429563	0.070429563	0.070429563	0.070429563	0.070429563	0.070429563	0.070429563
4206	-0.127599564	-0.127599564	-0.127599564	-0.127599564	-0.127599564	-0.127599564	-0.127599564	-0.127599564	-0.127599564	-0.127599564	0.090254659	0.090254659	0.090254659	0.090254659	0.090254659	0.090254659	0.090254659	0.090254659	0.090254659	0.090254659
4231	0.019614508	0.019614508	0.019614508	0.019614508	0.019614508	0.019614508	0.019614508	0.019614508	0.019614508	0.019614508	0.627190601	0.627190601	0.627190601	0.627190601	0.627190601	0.627190601	0.627190601	0.627190601	0.627190601	0.627190601
4232	-0.003824239	-0.003824239	-0.003824239	-0.003824239	-0.003824239	-0.003824239	-0.003824239	-0.003824239	-0.003824239	-0.003824239	0.643720376	0.643720376	0.643720376	0.643720376	0.643720376	0.643720376	0.643720376	0.643720376	0.643720376	0.643720376
4233	-0.009828305	-0.009828305	-0.009828305	-0.009828305	-0.009828305	-0.009828305	-0.009828305	-0.009828305	-0.009828305	-0.009828305	0.66316279	0.66316279	0.66316279	0.66316279	0.66316279	0.66316279	0.66316279	0.66316279	0.66316279	0.66316279
4234	-0.040589618	-0.040589618	-0.040589618	-0.040589618	-0.040589618	-0.040589618	-0.040589618	-0.040589618	-0.040589618	-0.040589618	0.660824176	0.660824176	0.660824176	0.660824176	0.660824176	0.660824176	0.660824176	0.660824176	0.660824176	0.660824176
4235	-0.07204832	-0.07204832	-0.07204832	-0.07204832	-0.07204832	-0.07204832	-0.07204832	-0.07204832	-0.07204832	-0.07204832	0.665714009	0.665714009	0.665714009	0.665714009	0.665714009	0.665714009	0.665714009	0.665714009	0.665714009	0.665714009
4236	-0.093471178	-0.093471178	-0.093471178	-0.093471178	-0.093471178	-0.093471178	-0.093471178	-0.093471178	-0.093471178	-0.093471178	0.63908566	0.63908566	0.63908566	0.63908566	0.63908566	0.63908566	0.63908566	0.63908566	0.63908566	0.63908566
5011	1.265137124	1.265137124	1.265137124	1.265137124	1.265137124	1.265137124	1.265137124	1.265137124	1.265137124	1.265137124	1.057134793	1.057134793	1.057134793	1.057134793	1.057134793	1.057134793	1.057134793	1.057134793	1.057134793	1.057134793
5012	1.241055475	1.241055475	1.241055475	1.241055475	1.241055475	1.241055475	1.241055475	1.241055475	1.241055475	1.241055475	1.084549772	1.084549772	1.084549772	1.084549772	1.084549772	1.084549772	1.084549772	1.084549772	1.084549772	1.084549772
5013	1.220035789	1.220035789	1.220035789	1.220035789	1.220035789	1.220035789	1.220035789	1.220035789	1.220035789	1.220035789	1.110540317	1.110540317	1.110540317	1.110540317	1.110540317	1.110540317	1.110540317	1.110540317	1.110540317	1.110540317
5014	1.15242192	1.15242192	1.15242192	1.15242192	1.15242192	1.15242192	1.15242192	1.15242192	1.15242192	1.15242192	1.120213685	1.120213685	1.120213685	1.120213685	1.120213685	1.120213685	1.120213685	1.120213685	1.120213685	1.120213685
5015	1.15242192	1.15242192	1.15242192	1.15242192	1.15242192	1.15242192	1.15242192	1.15242192	1.15242192	1.15242192	1.120213685	1.120213685	1.120213685	1.120213685	1.120213685	1.120213685	1.120213685	1.120213685	1.120213685	1.120213685
5016	1.167328571	1.167328571	1.167328571	1.167328571	1.167328571	1.167328571	1.167328571	1.167328571	1.167328571	1.167328571	1.09553064	1.09553064	1.09553064	1.09553064	1.09553064	1.09553064	1.09553064	1.09553064	1.09553064	1.09553064
5021	1.039695824	1.039695824	1.039695824	1.039695824	1.039695824	1.039695824	1.039695824	1.039695824	1.039695824	1.039695824	0.909281023	0.909281023	0.909281023	0.909281023	0.909281023	0.909281023	0.909281023	0.909281023	0.909281023	0.909281023
5022	1.06031233	1.06031233	1.06031233	1.06031233	1.06031233	1.06031233	1.06031233	1.06031233	1.06031233	1.06031233	0.89815133	0.89815133	0.89815133	0.89815133	0.89815133	0.89815133	0.89815133	0.89815133	0.89815133	0.89815133
5023	1.04513326	1.04513326	1.04513326	1.04513326	1.04513326	1.04513326	1.04513326	1.04513326	1.04513326	1.04513326	0.88008019	0.88008019	0.88008019	0.88008019	0.88008019	0.88008019	0.88008019	0.88008019	0.88008019	0.88008019
5024	1.034345552	1.034345552	1.034345552	1.034345552	1.034345552	1.034345552	1.034345552	1.034345552	1.034345552	1.034345552	0.860191314	0.860191314	0.860191314	0.860191314	0.860191314	0.860191314	0.860191314	0.860191314	0.860191314	0.860191314
5025	1.00449956	1.00449956	1.00449956	1.00449956	1.00449956	1.00449956	1.00449956	1.00449956	1.00449956	1.00449956	0.854493593	0.854493593	0.854493593	0.854493593	0.854493593	0.854493593	0.854493593	0.854493593	0.854493593	0.854493593
5026	0.98104992	0.98104992	0.98104992	0.98104992	0.98104992	0.98104992	0.98104992	0.98104992	0.98104992	0.98104992	0.858820034	0.858820034	0.858820034	0.858820034	0.858820034	0.858820034	0.858820034	0.858820034	0.858820034	0.858820034
5041	1.134671237	1.134671237	1.134671237	1.134671237	1.134671237	1.134671237	1.134671237	1.134671237	1.134671237	1.134671237	1.183505182	1.183505182	1.183505182	1.183505182	1.183505182	1.183505182	1.183505182	1.183505182	1.183505182	1.183505182
5042	1.159297724	1.159297724	1.159297724	1.159297724	1.159297724	1.159297724	1.159297724	1.159297724	1.159297724	1.159297724	1.206646863	1.206646863	1.206646863	1.206646863	1.206646863	1.206646863	1.206646863	1.206646863	1.206646863	1.206646863
5043	1.162915418	1.162915418	1.162915418	1.162915418	1.162915418	1.162915418	1.162915418	1.162915418	1.162915418	1.162915418	1.234072467	1.234072467	1.234072467	1.234072467	1.234072467	1.234072467	1.234072467	1.234072467	1.234072467	1.234072467
5044	1.135085315	1.135085315	1.135085315	1.135085315	1.135085315	1.135085315	1.135085315	1.135085315	1.135085315	1.135085315	1.263262668	1.263262668	1.263262668	1.263262668	1.263262668	1.263262668	1.263262668	1.263262668	1.263262668	1.263262668
5045	1.135085315	1.135085315	1.135085315	1.135085315	1.135085315	1.135085315	1.135085315	1.135085315	1.135085315	1.135085315	1.263262668	1.263262668	1.263262668	1.263262668	1.263262668	1.263262668	1.263262668	1.263262668	1.263262668	1.263262668
5046	1.107287895	1.107287895	1.107287895	1.107287895	1.107287895	1.107287895	1.107287895	1.107287895	1.107287895	1.107287895	1.260201205	1.260201205	1.260201205	1.260201205	1.260201205	1.260201205	1.260201205	1.260201205	1.260201205	1.260201205
5051	0.825728716	0.825728716	0.825728716	0.825728716	0.825728716	0.825728716	0.825728716	0.825728716	0.825728716	0.825728716	0.627828406	0.627828406	0.627828406	0.627828406	0.627828406	0.627828406	0.627828406	0.627828406	0.627828406	0.627828406
5052	0.83013097	0.83013097	0.83013097	0.83013097	0.83013097	0.83013097	0.83013097	0.83013097	0.83013097	0.83013097	0.660048178	0.660048178	0.660048178	0.660048178	0.660048178	0.660048178	0.660048178	0.660048178	0.660048178	0.660048178
5053	0.830174559	0.830174559	0.830174559	0.830174559	0.830174559	0.830174559	0.830174559	0.830174559	0.830174559	0.830174559	0.687505674	0.687505674	0.687505674	0.687505674	0.687505674	0.687505674	0.687505674	0.687505674	0.687505674	0.687505674
5054	0.834337091	0.834337091	0.834337091	0.834337091	0.834337091	0.834337091	0.834337091	0.834337091	0.834337091	0.834337091	0.71509073	0.71509073	0.71509073	0.71509073	0.71509073	0.71509073	0.71509073	0.71509073	0.71509073	0.71509073
5055	0.829531658	0.829531658	0.829531658	0.829531658	0.829531658	0.829531658	0.829531658	0.829531658	0.829531658	0.829531658	0.743951395	0.743951395	0.743951395	0.743951395	0.743951395	0.743951395	0.743951395	0.743951395	0.743951395	0.743951395
5056	0.822623164	0.822623164	0.822623164	0.822623164	0.822623164	0.822623164	0.822623164	0.822623164	0.822623164	0.822623164	0.770430925	0.770430925	0.770430925	0.770430925	0.770430925	0.770430925	0.770430925	0.770430925	0.770430925	0.770430925
5071	0.914068061	0.914068061	0.914068061	0.914068061	0.914068061	0.914068061	0.914068061	0.914068061	0.914068061	0.914068061	1.087122249	1.087122249	1.087122249	1.087122249	1.087122249	1.087122249	1.087122249	1.087122249	1.087122249	1.087122249
5072	0.913959092	0.913959092	0.913959092	0.913959092	0.913959092	0.913959092	0.913959092	0.913959092	0.913959092	0.913959092	1.052861501	1.052861501	1.052861501	1.052861501	1.052861501	1.052861501	1.052861501	1.052861501	1.052861501	1.052861501
5073	0.922621948	0.922621948	0.922621948	0.922621948	0.922621948	0.922621948	0.922621948	0.922621948	0.922621948	0.922621948	1.019259822	1.019259822	1.019259822	1.019259822	1.019259822	1.019259822	1.019259822	1.019259822	1.019259822	1.019259822
5074	0.937016458	0.937016458	0.937016458	0.937016458	0.937016458	0.937016458	0.937016458	0.937016458	0.937016458	0.937016458	0.988719606	0.988719606	0.988719606	0.988719606	0.988719606	0.988719606	0.988719606	0.988719606	0.988719606	0.988719606
5075	0.945134476	0.945134476	0.945134476	0.945134476	0.945134476	0.945134476	0.945134476	0.945134476	0.945134476	0.945134476	0.967236212	0.967236212	0.967236212	0.967236212	0.967236212	0.967236212	0.967236212	0.967236212	0.967236212	0.967236212
5076	0.968791161	0.968791161	0.968791161	0.968791161	0.968791161	0.968791161	0.968791161	0.968791161	0.968791161	0.968791161	0.935388496	0.935388496	0.935388496	0.935388496	0.935388496	0.935388496	0.935388496	0.935388496	0.935388496	0.935388496
5081	0.963647929	0.963647929	0.963647929	0.963647929	0.963647929	0.963647929	0.963647929	0.963647929	0.963647929	0.963647929	1.149053092	1.149053092	1.149053092	1.149053092	1.149053092	1.149053092	1.149053092	1.149053092	1.149053092	1.149053092
5082	0.967243831	0.967243831	0.967243831	0.967243831	0.967243831	0.967243831	0.967243831	0.967243831	0.967243831	0.967243831	1.180985853	1.180985853	1.180985853	1.180985853	1.180985853	1.180985853	1.180985853	1.180985853	1.180985853	1.180985853
5083	0.958166903	0.958166903	0.958166903	0.958166903	0.958166903	0.958166903	0.958166903	0.958166903	0.958166903	0.958166903	1.211132754	1.211132754	1.211132754	1.211132754	1.211132754	1.211132754	1.211132754	1.211132754	1.211132754	1.211132754
5084	0.944600543	0.944600543	0.944600543	0.944600543	0.944600543	0.944600543	0.944600543	0.944600543	0.944600543	0.944600543	1.236060294	1.236060294	1.236060294	1.236060294	1.236060294	1.236060294	1.236060294	1.236060294	1.236060294	1.236060294
5085	0.959027736	0.959027736	0.959027736	0.959027736	0.959027736	0.959027736	0.959027736	0.959027736	0.959027736	0.959027736	1.266664291	1.266664291	1.266664291	1.266664291	1.266664291	1.266664291	1.266664291	1.266664291	1.266664291	1.266664291
5086	0.949743769	0.949743769	0.949743769	0.949743769	0.949743769	0.949743769	0.949743769	0.949743769	0.949743769	0.949743769	1.291836321	1.291836321	1.291836321	1.291836321	1.291836321	1.291836321	1.291836321	1.291836321	1.291836321	1.291836321
5111	0.616774081	0.616774081	0.616774081	0.616774081	0.616774081	0.616774081	0.616774081	0.616774081	0.616774081	0.616774081	0.951152906	0.951152906	0.951152906	0.951152906	0.951152906	0.951152906	0.951152906	0.951152906	0.951152906	0.951152906
5112	0.58714602	0.58714602	0.58714602	0.58714602	0.58714602	0.58714602	0.58714602	0.58714602	0.58714602	0.58714602	0.942957114	0.942957114	0.942957114	0.942957114	0.942957114	0.942957114	0.942957114	0.942957114	0.942957114	0.942957114
5113	0.56011137	0.56011137	0.56011137	0.56011137	0.56011137	0.56011137	0.56011137	0.56011137	0.56011137	0.56011137	0.940267702	0.940267702	0.940267702	0.940267702	0.940267702	0.940267702	0.940267702	0.940267702	0.940267702	0.940267702
5114	0.536585451	0.536585451	0.536585451	0.536585451	0.536585451	0.536585451	0.536585451	0.536585451	0.536585451	0.536585451	0.919411486	0.919411486	0.919411486	0.919411486	0.919411486	0.919411486	0.919411486	0.919411486	0.919411486	0.919411486
5115	0.514269063	0.514269063	0.514269063	0.514269063	0.514269063	0.514269063	0.514269063	0.514269063	0.514269063	0.514269063	0.90625145	0.90625145	0.90625145	0.90625145	0.90625145	0.90625145	0.90625145	0.90625145	0.90625145	0.90625145
5116	0.478887558	0.478887558	0.478887558	0.478887558	0.478887558	0.478887558	0.478887558	0.478887558	0.478887558	0.478887558	0.917816974	0.917816974	0.917816974	0.917816974	0.917816974	0.917816974	0.917816974	0.917816974	0.917816974	0.917816974
6021	0.709341331	0.709341331	0.709341331	0.709341331	0.709341331	0.709341331	0.709341331	0.709341331	0.709341331	0.709341331	1.201905849	1.201905849	1.201905849	1.201905849	1.201905849	1.201905849	1.201905849	1.201905849	1.201905849	1.201905849
6022	0.7222212	0.7222212	0.7222212	0.7222212	0.7222212	0.7222212	0.7222212	0.7222212	0.7222212	0.7222212	1.216511578	1.216511578	1.216511578	1.216511578	1.216511578	1.216511578	1.216511578	1.216511578	1.216511578	1.216511578
6023	0.743469716	0.743469716	0.743469716	0.743469716	0.743469716	0.743469716	0.743469716	0.743469716	0.743469716	0.743469716	1.233317734	1.233317734	1.233317734	1.233317734	1.233317734	1.233317734	1.233317734	1.233317734	1.233317734	1.233317734
6024	0.769741603	0.769741603	0.769741603	0.769741603	0.769741603	0.769741603	0.769741603	0.769741603	0.769741603	0.769741603	1.246849821	1.246849821	1.246849821	1.246849821	1.246849821	1.246849821	1.246849821	1.246849821	1.246849821	1.246849821
6025	0.794389882	0.794389882	0.794389882	0.794389882	0.794389882	0.794389882	0.794389882	0.794389882	0.794389882	0.794389882	1.263007546	1.263007546	1.263007546	1.263007546	1.263007546	1.263007546	1.263007546	1.263007546	1.263007546	1.263007546
6026	0.817305589	0.817305589	0.817305589	0.817305589	0.817305589	0.817305589	0.817305589	0.817305589	0.817305589	0.817305589	1.26361346	1.26361346	1.26361346	1.26361346	1.26361346	1.26361346	1.26361346	1.26361346	1.26361346	1.26361346
6041	0.787230766	0.787230766	0.787230766	0.787230766	0.787230766	0.787230766	0.787230766	0.787230766	0.787230766	0.787230766	1.719186772	1.719186772	1.719186772	1.719186772	1.719186772	1.719186772	1.719186772	1.719186772	1.719186772	1.719186772
6042	0.760043558	0.760043558	0.760043558	0.760043558	0.760043558	0.760043558	0.760043558	0.760043558	0.760043558	0.760043558	1.715381202	1.715381202	1.715381202	1.715381202	1.715381202	1.715381202	1.715381202	1.715381202	1.715381202	1.715381202
6043	0.733161466	0.733161466	0.733161466	0.733161466	0.733161466	0.733161466	0.733161466	0.733161466	0.733161466	0.733161466	1.7161572	1.7161572	1.7161572	1.7161572	1.7161572	1.7161572	1.7161572	1.7161572	1.7161572	1.7161572
6044	0.709755409	0.709755409	0.709755409	0.709755409	0.709755409	0.709755409	0.709755409	0.709755409	0.709755409	0.709755409	1.728785734	1.728785734	1.728785734	1.728785734	1.728785734	1.728785734	1.728785734	1.728785734	1.728785734	1.728785734
6045	0.737890621	0.737890621	0.737890621	0.737890621	0.737890621	0.737890621	0.737890621	0.737890621	0.737890621	0.737890621	1.73624805	1.73624805	1.73624805	1.73624805	1.73624805	1.73624805	1.73624805	1.73624805	1.73624805	1.73624805
6046	0.65551176	0.65551176	0.65551176	0.65551176	0.65551176	0.65551176	0.65551176	0.65551176	0.65551176	0.65551176	1.745432438	1.745432438	1.745432438	1.745432438	1.745432438	1.745432438	1.745432438	1.745432438	1.745432438	1.745432438
6051	0.741835215	0.741835215	0.741835215	0.741835215	0.741835215	0.741835215	0.741835215	0.741835215	0.741835215	0.741835215	1.889236155	1.889236155	1.889236155	1.889236155	1.889236155	1.889236155	1.889236155	1.889236155	1.889236155	1.889236155
6052	0.728813693	0.728813693	0.728813693	0.728813693	0.728813693	0.728813693	0.728813693	0.728813693	0.728813693	0.728813693	1.860141625	1.860141625	1.860141625	1.860141625	1.860141625	1.860141625	1.860141625	1.860141625	1.860141625	1.860141625
6053	0.721207809	0.721207809	0.721207809	0.721207809	0.721207809	0.721207809	0.721207809	0.721207809	0.721207809	0.721207809	1.829590777	1.829590777	1.829590777	1.829590777	1.829590777	1.829590777	1.829590777	1.829590777	1.829590777	1.829590777
6054	0.725294063	0.725294063	0.725294063	0.725294063	0.725294063	0.725294063	0.725294063	0.725294063	0.725294063	0.725294063	1.802686048	1.802686048	1.802686048	1.802686048	1.802686048	1.802686048	1.802686048	1.802686048	1.802686048	1.802686048
6055	0.72389929	0.72389929	0.72389929	0.72389929	0.72389929	0.72389929	0.72389929	0.72389929	0.72389929	0.72389929	1.776642349	1.776642349	1.776642349	1.776642349	1.776642349	1.776642349	1.776642349	1.776642349	1.776642349	1.776642349
6056	0.731352616	0.731352616	0.731352616	0.731352616	0.731352616	0.731352616	0.731352616	0.731352616	0.731352616	0.731352616	1.746261584	1.746261584	1.746261584	1.746261584	1.746261584	1.746261584	1.746261584	1.746261584	1.746261584	1.746261584
6081	0.590382332	0.590382332	0.590382332	0.590382332	0.590382332	0.590382332	0.590382332	0.590382332	0.590382332	0.590382332	1.551082694	1.551082694	1.551082694	1.551082694	1.551082694	1.551082694	1.551082694	1.551082694	1.551082694	1.551082694
6082	0.591722623	0.591722623	0.591722623	0.591722623	0.591722623	0.591722623	0.591722623	0.591722623	0.591722623	0.591722623	1.517778659	1.517778659	1.517778659	1.517778659	1.517778659	1.517778659	1.517778659	1.517778659	1.517778659	1.517778659
6083	0.584639787	0.584639787	0.584639787	0.584639787	0.584639787	0.584639787	0.584639787	0.584639787	0.584639787	0.584639787	1.484187606	1.484187606	1.484187606	1.484187606	1.484187606	1.484187606	1.484187606	1.484187606	1.484187606	1.484187606
6084	0.571411226	0.571411226	0.571411226	0.571411226	0.571411226	0.571411226	0.571411226	0.571411226	0.571411226	0.571411226	1.454561575	1.454561575	1.454561575	1.454561575	1.454561575	1.454561575	1.454561575	1.454561575	1.454561575	1.454561575
6085	0.583462946	0.583462946	0.583462946	0.583462946	0.583462946	0.583462946	0.583462946	0.583462946	0.583462946	0.583462946	1.425817838	1.425817838	1.425817838	1.425817838	1.425817838	1.425817838	1.425817838	1.425817838	1.425817838	1.425817838
6086	0.569286374	0.569286374	0.569286374	0.569286374	0.569286374	0.569286374	0.569286374	0.569286374	0.569286374	0.569286374	1.398413498	1.398413498	1.398413498	1.398413498	1.398413498	1.398413498	1.398413498	1.398413498	1.398413498	1.398413498
6111	0.607773425	0.607773425	0.607773425	0.607773425	0.607773425	0.607773425	0.607773425	0.607773425	0.607773425	0.607773425	2.069426627	2.069426627	2.069426627	2.069426627	2.069426627	2.069426627	2.069426627	2.069426627	2.069426627	2.069426627
6112	0.580161254	0.580161254	0.580161254	0.580161254	0.580161254	0.580161254	0.580161254	0.580161254	0.580161254	0.580161254	2.080173637	2.080173637	2.080173637	2.080173637	2.080173637	2.080173637	2.080173637	2.080173637	2.080173637	2.080173637
6113	0.553290054	0.553290054	0.553290054	0.553290054	0.553290054	0.553290054	0.553290054	0.553290054	0.553290054	0.553290054	2.091186402	2.091186402	2.091186402	2.091186402	2.091186402	2.091186402	2.091186402	2.091186402	2.091186402	2.091186402
6114	0.548637171	0.548637171	0.548637171	0.548637171	0.548637171	0.548637171	0.548637171	0.548637171	0.548637171	0.548637171	2.118909651	2.118909651	2.118909651	2.118909651	2.118909651	2.118909651	2.118909651	2.118909651	2.118909651	2.118909651
6115	0.537696912	0.537696912	0.537696912	0.537696912	0.537696912	0.537696912	0.537696912	0.537696912	0.537696912	0.537696912	2.142912368	2.142912368	2.142912368	2.142912368	2.142912368	2.142912368	2.142912368	2.142912368	2.142912368	2.142912368
6116	0.528195014	0.528195014	0.528195014	0.528195014	0.528195014	0.528195014	0.528195014	0.528195014	0.528195014	0.528195014	2.162376046	2.162376046	2.162376046	2.162376046	2.162376046	2.162376046	2.162376046	2.162376046	2.162376046	2.162376046
6131	0.418705224	0.418705224	0.418705224	0.418705224	0.418705224	0.418705224	0.418705224	0.418705224	0.418705224	0.418705224	1.494424373	1.494424373	1.494424373	1.494424373	1.494424373	1.494424373	1.494424373	1.494424373	1.494424373	1.494424373
6132	0.413954271	0.413954271	0.413954271	0.413954271	0.413954271	0.413954271	0.413954271	0.413954271	0.413954271	0.413954271	1.529631196	1.529631196	1.529631196	1.529631196	1.529631196	1.529631196	1.529631196	1.529631196	1.529631196	1.529631196
6133	0.416525891	0.416525891	0.416525891	0.416525891	0.416525891	0.416525891	0.416525891	0.416525891	0.416525891	0.416525891	1.562371838	1.562371838	1.562371838	1.562371838	1.562371838	1.562371838	1.562371838	1.562371838	1.562371838	1.562371838
6134	0.393893495	0.393893495	0.393893495	0.393893495	0.393893495	0.393893495	0.393893495	0.393893495	0.393893495	0.393893495	1.564465968	1.564465968	1.564465968	1.564465968	1.564465968	1.564465968	1.564465968	1.564465968	1.564465968	1.564465968
6135	0.358228679	0.358228679	0.358228679	0.358228679	0.358228679	0.358228679	0.358228679	0.358228679	0.358228679	0.358228679	1.558661945	1.558661945	1.558661945	1.558661945	1.558661945	1.558661945	1.558661945	1.558661945	1.558661945	1.558661945
6136	0.331684379	0.331684379	0.331684379	0.331684379	0.331684379	0.331684379	0.331684379	0.331684379	0.331684379	0.331684379	1.568632957	1.568632957	1.568632957	1.568632957	1.568632957	1.568632957	1.568632957	1.568632957	1.568632957	1.568632957
6171	0.218304476	0.218304476	0.218304476	0.218304476	0.218304476	0.218304476	0.218304476	0.218304476	0.218304476	0.218304476	1.357625883	1.357625883	1.357625883	1.357625883	1.357625883	1.357625883	1.357625883	1.357625883	1.357625883	1.357625883
6172	0.231816355	0.231816355	0.231816355	0.231816355	0.231816355	0.231816355	0.231816355	0.231816355	0.231816355	0.231816355	1.329615621	1.329615621	1.329615621	1.329615621	1.329615621	1.329615621	1.329615621	1.329615621	1.329615621	1.329615621
6173	0.241568881	0.241568881	0.241568881	0.241568881	0.241568881	0.241568881	0.241568881	0.241568881	0.241568881	0.241568881	1.297991137	1.297991137	1.297991137	1.297991137	1.297991137	1.297991137	1.297991137	1.297991137	1.297991137	1.297991137
6174	0.260877786	0.260877786	0.260877786	0.260877786	0.260877786	0.260877786	0.260877786	0.260877786	0.260877786	0.260877786	1.272936036	1.272936036	1.272936036	1.272936036	1.272936036	1.272936036	1.272936036	1.272936036	1.272936036	1.272936036
6175	0.279031649	0.279031649	0.279031649	0.279031649	0.279031649	0.279031649	0.279031649	0.279031649	0.279031649	0.279031649	1.250028219	1.250028219	1.250028219	1.250028219	1.250028219	1.250028219	1.250028219	1.250028219	1.250028219	1.250028219
6176	0.263416709	0.263416709	0.263416709	0.263416709	0.263416709	0.263416709	0.263416709	0.263416709	0.263416709	0.263416709	1.231255494	1.231255494	1.231255494	1.231255494	1.231255494	1.231255494	1.231255494	1.231255494	1.231255494	1.231255494
6201	0.155299907	0.155299907	0.155299907	0.155299907	0.155299907	0.155299907	0.155299907	0.155299907	0.155299907	0.155299907	1.94503344	1.94503344	1.94503344	1.94503344	1.94503344	1.94503344	1.94503344	1.94503344	1.94503344	1.94503344
6202	0.17390053	0.17390053	0.17390053	0.17390053	0.17390053	0.17390053	0.17390053	0.17390053	0.17390053	0.17390053	1.920201576	1.920201576	1.920201576	1.920201576	1.920201576	1.920201576	1.920201576	1.920201576	1.920201576	1.920201576
6203	0.18339153	0.18339153	0.18339153	0.18339153	0.18339153	0.18339153	0.18339153	0.18339153	0.18339153	0.18339153	1.886387291	1.886387291	1.886387291	1.886387291	1.886387291	1.886387291	1.886387291	1.886387291	1.886387291	1.886387291
6204	0.202166503	0.202166503	0.202166503	0.202166503	0.202166503	0.202166503	0.202166503	0.202166503	0.202166503	0.202166503	1.859843981	1.859843981	1.859843981	1.859843981	1.859843981	1.859843981	1.859843981	1.859843981	1.859843981	1.859843981
6205	0.228187762	0.228187762	0.228187762	0.228187762	0.228187762	0.228187762	0.228187762	0.228187762	0.228187762	0.228187762	1.848469798	1.848469798	1.848469798	1.848469798	1.848469798	1.848469798	1.848469798	1.848469798	1.848469798	1.848469798
6206	0.241656052	0.241656052	0.241656052	0.241656052	0.241656052	0.241656052	0.241656052	0.241656052	0.241656052	0.241656052	1.821852081	1.821852081	1.821852081	1.821852081	1.821852081	1.821852081	1.821852081	1.821852081	1.821852081	1.821852081
6231	2.003648361	2.003648361	2.003648361	2.003648361	2.003648361	2.003648361	2.003648361	2.003648361	2.003648361	2.003648361	1.584896979	1.584896979	1.584896979	1.584896979	1.584896979	1.584896979	1.584896979	1.584896979	1.584896979	1.584896979
6232	0.043750645	0.043750645	0.043750645	0.043750645	0.043750645	0.043750645	0.043750645	0.043750645	0.043750645	0.043750645	1.618115975	1.618115975	1.618115975	1.618115975	1.618115975	1.618115975	1.618115975	1.618115975	1.618115975	1.618115975
6233	0.043009673	0.043009673	0.043009673	0.043009673	0.043009673	0.043009673	0.043009673	0.043009673	0.043009673	0.043009673	1.651940892	1.651940892	1.651940892	1.651940892	1.651940892	1.651940892	1.651940892	1.651940892	1.651940892	1.651940892
6234	0.041091854	0.041091854	0.041091854	0.041091854	0.041091854	0.041091854	0.041091854	0.041091854	0.041091854	0.041091854	1.684086252	1.684086252	1.684086252	1.684086252	1.684086252	1.684086252	1.684086252	1.684086252	1.684086252	1.684086252
6235	0.035480069	0.035480069	0.035480069	0.035480069	0.035480069	0.035480069	0.035480069	0.035480069	0.035480069	0.035480069	1.717889905	1.717889905	1.717889905	1.717889905	1.717889905	1.717889905	1.717889905	1.717889905	1.717889905	1.717889905
6236	0.032341826	0.032341826	0.032341826	0.032341826	0.032341826	0.032341826	0.032341826	0.032341826	0.032341826	0.032341826	1.752958534	1.752958534	1.752958534	1.752958534	1.752958534	1.752958534	1.752958534	1.752958534	1.752958534	1.752958534
7021	-0.113858861	-0.113858861	-0.113858861	-0.113858861	-0.113858861	-0.113858861	-0.113858861	-0.113858861	-0.113858861	-0.113858861	-0.054006147	-0.054006147	-0.054006147	-0.054006147	-0.054006147	-0.054006147	-0.054006147	-0.054006147	-0.054006147	-0.054006147
7022	-0.130214766	-0.130214766	-0.130214766	-0.130214766	-0.130214766	-0.130214766	-0.130214766	-0.130214766	-0.130214766	-0.130214766	-0.077998238	-0.077998238	-0.077998238	-0.077998238	-0.077998238	-0.077998238	-0.077998238	-0.077998238	-0.077998238	-0.077998238
7023	-0.150962039	-0.150962039	-0.150962039	-0.150962039	-0.150962039	-0.150962039	-0.150962039	-0.150962039	-0.150962039	-0.150962039	-0.081367971	-0.081367971	-0.081367971	-0.081367971	-0.081367971	-0.081367971	-0.081367971	-0.081367971	-0.081367971	-0.081367971
7024	-0.172504765	-0.172504765	-0.172504765	-0.172504765	-0.172504765	-0.172504765	-0.172504765	-0.172504765	-0.172504765	-0.172504765	-0.068590618	-0.068590618	-0.068590618	-0.068590618	-0.068590618	-0.068590618	-0.068590618	-0.068590618	-0.068590618	-0.068590618
7025	-0.174553337	-0.174553337	-0.174553337	-0.174553337	-0.174553337	-0.174553337	-0.174553337	-0.174553337	-0.174553337	-0.174553337	-0.044970577	-0.044970577	-0.044970577	-0.044970577	-0.044970577	-0.044970577	-0.044970577	-0.044970577	-0.044970577	-0.044970577
7026	-0.195028191	-0.195028191	-0.195028191	-0.195028191	-0.195028191	-0.195028191	-0.195028191	-0.195028191	-0.195028191	-0.195028191	-0.025379345	-0.025379345	-0.025379345	-0.025379345	-0.025379345	-0.025379345	-0.025379345	-0.025379345	-0.025379345	-0.025379345
7081	-0.38040242	-0.38040242	-0.38040242	-0.38040242	-0.38040242	-0.38040242	-0.38040242	-0.38040242	-0.38040242	-0.38040242	-0.200105961	-0.200105961	-0.200105961	-0.200105961	-0.200105961	-0.200105961	-0.200105961	-0.200105961	-0.200105961	-0.200105961
7082	-0.393195119	-0.393195119	-0.393195119	-0.393195119	-0.393195119	-0.393195119	-0.393195119	-0.393195119	-0.393195119	-0.393195119	-0.216231789	-0.216231789	-0.216231789	-0.216231789	-0.216231789	-0.216231789	-0.216231789	-0.216231789	-0.216231789	-0.216231789
7083	-0.417189597	-0.417189597	-0.417189597	-0.417189597	-0.417189597	-0.417189597	-0.417189597	-0.417189597	-0.417189597	-0.417189597	-0.197576	-0.197576	-0.197576	-0.197576	-0.197576	-0.197576	-0.197576	-0.197576	-0.197576	-0.197576
7084	-0.441347524	-0.441347524	-0.441347524	-0.441347524	-0.441347524	-0.441347524	-0.441347524	-0.441347524	-0.441347524	-0.441347524	-0.1789521	-0.1789521	-0.1789521	-0.1789521	-0.1789521	-0.1789521	-0.1789521	-0.1789521	-0.1789521	-0.1789521
7085	-0.463587633	-0.463587633	-0.463587633	-0.463587633	-0.463587633	-0.463587633	-0.463587633	-0.463587633	-0.463587633	-0.463587633	-0.158287226	-0.158287226	-0.158287226	-0.158287226	-0.158287226	-0.158287226	-0.158287226	-0.158287226	-0.158287226	-0.158287226
7086	-0.48749494	-0.48749494	-0.48749494	-0.48749494	-0.48749494	-0.48749494	-0.48749494	-0.48749494	-0.48749494	-0.48749494	-0.141970056	-0.141970056	-0.141970056	-0.141970056	-0.141970056	-0.141970056	-0.141970056	-0.141970056	-0.141970056	-0.141970056
7121	-0.591460116	-0.591460116	-0.591460116	-0.591460116	-0.591460116	-0.591460116	-0.591460116	-0.591460116	-0.591460116	-0.591460116	-1.264602114	-1.264602114	-1.264602114	-1.264602114	-1.264602114	-1.264602114	-1.264602114	-1.264602114	-1.264602114	-1.264602114
7122	-0.620576029	-0.620576029	-0.620576029	-0.620576029	-0.620576029	-0.620576029	-0.620576029	-0.620576029	-0.620576029	-0.620576029	-1.264570224	-1.264570224	-1.264570224	-1.264570224	-1.264570224	-1.264570224	-1.264570224	-1.264570224	-1.264570224	-1.264570224
7123	-0.648275378	-0.648275378	-0.648275378	-0.648275378	-0.648275378	-0.648275378	-0.648275378	-0.648275378	-0.648275378	-0.648275378	-1.263422176	-1.263422176	-1.263422176	-1.263422176	-1.263422176	-1.263422176	-1.263422176	-1.263422176	-1.263422176	-1.263422176
7124	-0.674318429	-0.674318429	-0.674318429	-0.674318429	-0.674318429	-0.674318429	-0.674318429	-0.674318429	-0.674318429	-0.674318429	-1.259308335	-1.259308335	-1.259308335	-1.259308335	-1.259308335	-1.259308335	-1.259308335	-1.259308335	-1.259308335	-1.259308335
7125	-0.67443829	-0.67443829	-0.67443829	-0.67443829	-0.67443829	-0.67443829	-0.67443829	-0.67443829	-0.67443829	-0.67443829	-1.225079477	-1.225079477	-1.225079477	-1.225079477	-1.225079477	-1.225079477	-1.225079477	-1.225079477	-1.225079477	-1.225079477
7126	-0.688603969	-0.688603969	-0.688603969	-0.688603969	-0.688603969	-0.688603969	-0.688603969	-0.688603969	-0.688603969	-0.688603969	-1.207784336	-1.207784336	-1.207784336	-1.207784336	-1.207784336	-1.207784336	-1.207784336	-1.207784336	-1.207784336	-1.207784336
7131	-0.530580392	-0.530580392	-0.530580392	-0.530580392	-0.530580392	-0.530580392	-0.530580392	-0.530580392	-0.530580392	-0.530580392	-0.939342942	-0.939342942	-0.939342942	-0.939342942	-0.939342942	-0.939342942	-0.939342942	-0.939342942	-0.939342942	-0.939342942
7132	-0.557658631	-0.557658631	-0.557658631	-0.557658631	-0.557658631	-0.557658631	-0.557658631	-0.557658631	-0.557658631	-0.557658631	-0.947932048	-0.947932048	-0.947932048	-0.947932048	-0.947932048	-0.947932048	-0.947932048	-0.947932048	-0.947932048	-0.947932048
7133	-0.586589302	-0.586589302	-0.586589302	-0.586589302	-0.586589302	-0.586589302	-0.586589302	-0.586589302	-0.586589302	-0.586589302	-0.955415622	-0.955415622	-0.955415622	-0.955415622	-0.955415622	-0.955415622	-0.955415622	-0.955415622	-0.955415622	-0.955415622
7134	-0.615639835	-0.615639835	-0.615639835	-0.615639835	-0.615639835	-0.615639835	-0.615639835	-0.615639835	-0.615639835	-0.615639835	-0.963048021	-0.963048021	-0.963048021	-0.963048021	-0.963048021	-0.963048021	-0.963048021	-0.963048021	-0.963048021	-0.963048021
7135	-0.646226799	-0.646226799	-0.646226799	-0.646226799	-0.646226799	-0.646226799	-0.646226799	-0.646226799	-0.646226799	-0.646226799	-0.971105619	-0.971105619	-0.971105619	-0.971105619	-0.971105619	-0.971105619	-0.971105619	-0.971105619	-0.971105619	-0.971105619
7136	-0.674198567	-0.674198567	-0.674198567	-0.674198567	-0.674198567	-0.674198567	-0.674198567	-0.674198567	-0.674198567	-0.674198567	-0.978472264	-0.978472264	-0.978472264	-0.978472264	-0.978472264	-0.978472264	-0.978472264	-0.978472264	-0.978472264	-0.978472264
7151	-0.66357431	-0.66357431	-0.66357431	-0.66357431	-0.66357431	-0.66357431	-0.66357431	-0.66357431	-0.66357431	-0.66357431	-0.668467258	-0.668467258	-0.668467258	-0.668467258	-0.668467258	-0.668467258	-0.668467258	-0.668467258	-0.668467258	-0.668467258
7152	-0.63548268	-0.63548268	-0.63548268	-0.63548268	-0.63548268	-0.63548268	-0.63548268	-0.63548268	-0.63548268	-0.63548268	-0.661196284	-0.661196284	-0.661196284	-0.661196284	-0.661196284	-0.661196284	-0.661196284	-0.661196284	-0.661196284	-0.661196284
7153	-0.607543608	-0.607543608	-0.607543608	-0.607543608	-0.607543608	-0.607543608	-0.607543608	-0.607543608	-0.607543608	-0.607543608	-0.652692222	-0.652692222	-0.652692222	-0.652692222	-0.652692222	-0.652692222	-0.652692222	-0.652692222	-0.652692222	-0.652692222
7154	-0.579092388	-0.579092388	-0.579092388	-0.579092388	-0.579092388	-0.579092388	-0.579092388	-0.579092388	-0.579092388	-0.579092388	-0.644634618	-0.644634618	-0.644634618	-0.644634618	-0.644634618	-0.644634618	-0.644634618	-0.644634618	-0.644634618	-0.644634618
7155	-0.550510408	-0.550510408	-0.550510408	-0.550510408	-0.550510408	-0.550510408	-0.550510408	-0.550510408	-0.550510408	-0.550510408	-0.637384908	-0.637384908	-0.637384908	-0.637384908	-0.637384908	-0.637384908	-0.637384908	-0.637384908	-0.637384908	-0.637384908
7156	-0.525284608	-0.525284608	-0.525284608	-0.525284608	-0.525284608	-0.525284608	-0.525284608	-0.525284608	-0.525284608	-0.525284608	-0.627211922	-0.627211922	-0.627211922	-0.627211922	-0.627211922	-0.627211922	-0.627211922	-0.627211922	-0.627211922	-0.627211922
7171	-0.528041469	-0.528041469	-0.528041469	-0.528041469	-0.528041469	-0.528041469	-0.528041469	-0.528041469	-0.528041469	-0.528041469	-0.175284723	-0.175284723	-0.175284723	-0.175284723	-0.175284723	-0.175284723	-0.175284723	-0.175284723	-0.175284723	-0.175284723
7172	-0.544822344	-0.544822344	-0.544822344	-0.544822344	-0.544822344	-0.544822344	-0.544822344	-0.544822344	-0.544822344	-0.544822344	-0.206292667	-0.206292667	-0.206292667	-0.206292667	-0.206292667	-0.206292667	-0.206292667	-0.206292667	-0.206292667	-0.206292667
7173	-0.559162372	-0.559162372	-0.559162372	-0.559162372	-0.559162372	-0.559162372	-0.559162372	-0.559162372	-0.559162372	-0.559162372	-0.232697784	-0.232697784	-0.232697784	-0.232697784	-0.232697784	-0.232697784	-0.232697784	-0.232697784	-0.232697784	-0.232697784
7174	-0.574559373	-0.574559373	-0.574559373	-0.574559373	-0.574559373	-0.574559373	-0.574559373	-0.574559373	-0.574559373	-0.574559373	-0.260963161	-0.260963161	-0.260963161	-0.260963161	-0.260963161	-0.260963161	-0.260963161	-0.260963161	-0.260963161	-0.260963161
7175	-0.593018338	-0.593018338	-0.593018338	-0.593018338	-0.593018338	-0.593018338	-0.593018338	-0.593018338	-0.593018338	-0.593018338	-0.27495235	-0.27495235	-0.27495235	-0.27495235	-0.27495235	-0.27495235	-0.27495235	-0.27495235	-0.27495235	-0.27495235
7176	-0.617524958	-0.617524958	-0.617524958	-0.617524958	-0.617524958	-0.617524958	-0.617524958	-0.617524958	-0.617524958	-0.617524958	-0.25650916	-0.25650916	-0.25650916	-0.25650916	-0.25650916	-0.25650916	-0.25650916	-0.25650916	-0.25650916	-0.25650916
7181	-0.502848352	-0.502848352	-0.502848352	-0.502848352	-0.502848352	-0.502848352	-0.502848352	-0.502848352	-0.502848352	-0.502848352	0.015886623	0.015886623	0.015886623	0.015886623	0.015886623	0.015886623	0.015886623	0.015886623	0.015886623	0.015886623
7182	-0.534557676	-0.534557676	-0.534557676	-0.534557676	-0.534557676	-0.534557676	-0.534557676	-0.534557676	-0.534557676	-0.534557676	-0.008094836	-0.008094836	-0.008094836	-0.008094836	-0.008094836	-0.008094836	-0.008094836	-0.008094836	-0.008094836	-0.008094836
7183	-0.548603494	-0.548603494	-0.548603494	-0.548603494	-0.548603494	-0.548603494	-0.548603494	-0.548603494	-0.548603494	-0.548603494	-0.034244831	-0.034244831	-0.034244831	-0.034244831	-0.034244831	-0.034244831	-0.034244831	-0.034244831	-0.034244831	-0.034244831
7184	-0.52997018	-0.52997018	-0.52997018	-0.52997018	-0.52997018	-0.52997018	-0.52997018	-0.52997018	-0.52997018	-0.52997018	-0.056132161	-0.056132161	-0.056132161	-0.056132161	-0.056132161	-0.056132161	-0.056132161	-0.056132161	-0.056132161	-0.056132161
7185	-0.52592751	-0.52592751	-0.52592751	-0.52592751	-0.52592751	-0.52592751	-0.52592751	-0.52592751	-0.52592751	-0.52592751	-0.080847095	-0.080847095	-0.080847095	-0.080847095	-0.080847095	-0.080847095	-0.080847095	-0.080847095	-0.080847095	-0.080847095
7186	-0.514616761	-0.514616761	-0.514616761	-0.514616761	-0.514616761	-0.514616761	-0.514616761	-0.514616761	-0.514616761	-0.514616761	-0.111174712	-0.111174712	-0.111174712	-0.111174712	-0.111174712	-0.111174712	-0.111174712	-0.111174712	-0.111174712	-0.111174712
8031	-0.654170475	-0.654170475	-0.654170475	-0.654170475	-0.654170475	-0.654170475	-0.654170475	-0.654170475	-0.654170475	-0.654170475	-2.01668023	-2.01668023	-2.01668023	-2.01668023	-2.01668023	-2.01668023	-2.01668023	-2.01668023	-2.01668023	-2.01668023
8032	-0.682763354	-0.682763354	-0.682763354	-0.682763354	-0.682763354	-0.682763354	-0.682763354	-0.682763354	-0.682763354	-0.682763354	-2.016510153	-2.016510153	-2.016510153	-2.016510153	-2.016510153	-2.016510153	-2.016510153	-2.016510153	-2.016510153	-2.016510153
8033	-0.712609346	-0.712609346	-0.712609346	-0.712609346	-0.712609346	-0.712609346	-0.712609346	-0.712609346	-0.712609346	-0.712609346	-2.016510153	-2.016510153	-2.016510153	-2.016510153	-2.016510153	-2.016510153	-2.016510153	-2.016510153	-2.016510153	-2.016510153
8034	-0.740886217	-0.740886217	-0.740886217	-0.740886217	-0.740886217	-0.740886217	-0.740886217	-0.740886217	-0.740886217	-0.740886217	-2.016286921	-2.016286921	-2.016286921	-2.016286921	-2.016286921	-2.016286921	-2.016286921	-2.016286921	-2.016286921	-2.016286921
8035	-0.76957716	-0.76957716	-0.76957716	-0.76957716	-0.76957716	-0.76957716	-0.76957716	-0.76957716	-0.76957716	-0.76957716	-2.015978644	-2.015978644	-2.015978644	-2.015978644	-2.015978644	-2.015978644	-2.015978644	-2.015978644	-2.015978644	-2.015978644
8036	-0.798333482	-0.798333482	-0.798333482	-0.798333482	-0.798333482	-0.798333482	-0.798333482	-0.798333482	-0.798333482	-0.798333482	-2.015595962	-2.015595962	-2.015595962	-2.015595962	-2.015595962	-2.015595962	-2.015595962	-2.015595962	-2.015595962	-2.015595962
8071	-1.02803539	-1.02803539	-1.02803539	-1.02803539	-1.02803539	-1.02803539	-1.02803539	-1.02803539	-1.02803539	-1.02803539	-1.872238715	-1.872238715	-1.872238715	-1.872238715	-1.872238715	-1.872238715	-1.872238715	-1.872238715	-1.872238715	-1.872238715
8072	-0.999148301	-0.999148301	-0.999148301	-0.999148301	-0.999148301	-0.999148301	-0.999148301	-0.999148301	-0.999148301	-0.999148301	-1.872738326	-1.872738326	-1.872738326	-1.872738326	-1.872738326	-1.872738326	-1.872738326	-1.872738326	-1.872738326	-1.872738326
8073	-0.987586932	-0.987586932	-0.987586932	-0.987586932	-0.987586932	-0.987586932	-0.987586932	-0.987586932	-0.987586932	-0.987586932	-1.897378848	-1.897378848	-1.897378848	-1.897378848	-1.897378848	-1.897378848	-1.897378848	-1.897378848	-1.897378848	-1.897378848
8074	-0.961620153	-0.961620153	-0.961620153	-0.961620153	-0.961620153	-0.961620153	-0.961620153	-0.961620153	-0.961620153	-0.961620153	-1.912314112	-1.912314112	-1.912314112	-1.912314112	-1.912314112	-1.912314112	-1.912314112	-1.912314112	-1.912314112	-1.912314112
8075	-0.937582093	-0.937582093	-0.937582093	-0.937582093	-0.937582093	-0.937582093	-0.937582093	-0.937582093	-0.937582093	-0.937582093	-1.931639596	-1.931639596	-1.931639596	-1.931639596	-1.931639596	-1.931639596	-1.931639596	-1.931639596	-1.931639596	-1.931639596
8076	-0.914633696	-0.914633696	-0.914633696	-0.914633696	-0.914633696	-0.914633696	-0.914633696	-0.914633696	-0.914633696	-0.914633696	-1.951028861	-1.951028861	-1.951028861	-1.951028861	-1.951028861	-1.951028861	-1.951028861	-1.951028861	-1.951028861	-1.951028861
8091	-0.867516472	-0.867516472	-0.867516472	-0.867516472	-0.867516472	-0.867516472	-0.867516472	-0.867516472	-0.867516472	-0.867516472	-1.455560861	-1.455560861	-1.455560861	-1.455560861	-1.455560861	-1.455560861	-1.455560861	-1.455560861	-1.455560861	-1.455560861
8092	-0.89032321	-0.89032321	-0.89032321	-0.89032321	-0.89032321	-0.89032321	-0.89032321	-0.89032321	-0.89032321	-0.89032321	-1.454795496	-1.454795496	-1.454795496	-1.454795496	-1.454795496	-1.454795496	-1.454795496	-1.454795496	-1.454795496	-1.454795496
8093	-0.924397115	-0.924397115	-0.924397115	-0.924397115	-0.924397115	-0.924397115	-0.924397115	-0.924397115	-0.924397115	-0.924397115	-1.454168317	-1.454168317	-1.454168317	-1.454168317	-1.454168317	-1.454168317	-1.454168317	-1.454168317	-1.454168317	-1.454168317
8094	-0.952466947	-0.952466947	-0.952466947	-0.952466947	-0.952466947	-0.952466947	-0.952466947	-0.952466947	-0.952466947	-0.952466947	-1.453254132	-1.453254132	-1.453254132	-1.453254132	-1.453254132	-1.453254132	-1.453254132	-1.453254132	-1.453254132	-1.453254132
8095	-0.981561068	-0.981561068	-0.981561068	-0.981561068	-0.981561068	-0.981561068	-0.981561068	-0.981561068	-0.981561068	-0.981561068	-1.452456876	-1.452456876	-1.452456876	-1.452456876	-1.452456876	-1.452456876	-1.452456876	-1.452456876	-1.452456876	-1.452456876
8096	-1.010905818	-1.010905818	-1.010905818	-1.010905818	-1.010905818	-1.010905818	-1.010905818	-1.010905818	-1.010905818	-1.010905818	-1.451712768	-1.451712768	-1.451712768	-1.451712768	-1.451712768	-1.451712768	-1.451712768	-1.451712768	-1.451712768	-1.451712768
8121	-1.050842129	-1.050842129	-1.050842129	-1.050842129	-1.050842129	-1.050842129	-1.050842129	-1.050842129	-1.050842129	-1.050842129	-1.941653131	-1.941653131	-1.941653131	-1.941653131	-1.941653131	-1.941653131	-1.941653131	-1.941653131	-1.941653131	-1.941653131
8122	-1.059428706	-1.059428706	-1.059428706	-1.059428706	-1.059428706	-1.059428706	-1.059428706	-1.059428706	-1.059428706	-1.059428706	-1.917278357	-1.917278357	-1.917278357	-1.917278357	-1.917278357	-1.917278357	-1.917278357	-1.917278357	-1.917278357	-1.917278357
8123	-1.062730399	-1.062730399	-1.062730399	-1.062730399	-1.062730399	-1.062730399	-1.062730399	-1.062730399	-1.062730399	-1.062730399	-1.883028241	-1.883028241	-1.883028241	-1.883028241	-1.883028241	-1.883028241	-1.883028241	-1.883028241	-1.883028241	-1.883028241
8124	-1.088893317	-1.088893317	-1.088893317	-1.088893317	-1.088893317	-1.088893317	-1.088893317	-1.088893317	-1.088893317	-1.088893317	-1.870867434	-1.870867434	-1.870867434	-1.870867434	-1.870867434	-1.870867434	-1.870867434	-1.870867434	-1.870867434	-1.870867434
8125	-1.117507987	-1.117507987	-1.117507987	-1.117507987	-1.117507987	-1.117507987	-1.117507987	-1.117507987	-1.117507987	-1.117507987	-1.8703253	-1.8703253	-1.8703253	-1.8703253	-1.8703253	-1.8703253	-1.8703253	-1.8703253	-1.8703253	-1.8703253
8126	-1.14675466	-1.14675466	-1.14675466	-1.14675466	-1.14675466	-1.14675466	-1.14675466	-1.14675466	-1.14675466	-1.14675466	-1.869793792	-1.869793792	-1.869793792	-1.869793792	-1.869793792	-1.869793792	-1.869793792	-1.869793792	-1.869793792	-1.869793792
8141	-1.046799464	-1.046799464	-1.046799464	-1.046799464	-1.046799464	-1.046799464	-1.046799464	-1.046799464	-1.046799464	-1.046799464	-1.380788878	-1.380788878	-1.380788878	-1.380788878	-1.380788878	-1.380788878	-1.380788878	-1.380788878	-1.380788878	-1.380788878
8142	-1.075446818	-1.075446818	-1.075446818	-1.075446818	-1.075446818	-1.075446818	-1.075446818	-1.075446818	-1.075446818	-1.075446818	-1.380002255	-1.380002255	-1.380002255	-1.380002255	-1.380002255	-1.380002255	-1.380002255	-1.380002255	-1.380002255	-1.380002255
8143	-1.104922328	-1.104922328	-1.104922328	-1.104922328	-1.104922328	-1.104922328	-1.104922328	-1.104922328	-1.104922328	-1.104922328	-1.379173108	-1.379173108	-1.379173108	-1.379173108	-1.379173108	-1.379173108	-1.379173108	-1.379173108	-1.379173108	-1.379173108
8144	-1.133329959	-1.133329959	-1.133329959	-1.133329959	-1.133329959	-1.133329959	-1.133329959	-1.133329959	-1.133329959	-1.133329959	-1.378429001	-1.378429001	-1.378429001	-1.378429001	-1.378429001	-1.378429001	-1.378429001	-1.378429001	-1.378429001	-1.378429001
8145	-1.162151661	-1.162151661	-1.162151661	-1.162151661	-1.162151661	-1.162151661	-1.162151661	-1.162151661	-1.162151661	-1.162151661	-1.377823086	-1.377823086	-1.377823086	-1.377823086	-1.377823086	-1.377823086	-1.377823086	-1.377823086	-1.377823086	-1.377823086
8146	-1.18587372	-1.18587372	-1.18587372	-1.18587372	-1.18587372	-1.18587372	-1.18587372	-1.18587372	-1.18587372	-1.18587372	-1.38241528	-1.38241528	-1.38241528	-1.38241528	-1.38241528	-1.38241528	-1.38241528	-1.38241528	-1.38241528	-1.38241528
8181	-1.322256501	-1.322256501	-1.322256501	-1.322256501	-1.322256501	-1.322256501	-1.322256501	-1.322256501	-1.322256501	-1.322256501	-1.255800409	-1.255800409	-1.255800409	-1.255800409	-1.255800409	-1.255800409	-1.255800409	-1.255800409	-1.255800409	-1.255800409
8182	-1.322093051	-1.322093051	-1.322093051	-1.322093051	-1.322093051	-1.322093051	-1.322093051	-1.322093051	-1.322093051	-1.322093051	-1.290273756	-1.290273756	-1.290273756	-1.290273756	-1.290273756	-1.290273756	-1.290273756	-1.290273756	-1.290273756	-1.290273756
8183	-1.318017697	-1.318017697	-1.318017697	-1.318017697	-1.318017697	-1.318017697	-1.318017697	-1.318017697	-1.318017697	-1.318017697	-1.319963568	-1.319963568	-1.319963568	-1.319963568	-1.319963568	-1.319963568	-1.319963568	-1.319963568	-1.319963568	-1.319963568
8184	-1.318006798	-1.318006798	-1.318006798	-1.318006798	-1.318006798	-1.318006798	-1.318006798	-1.318006798	-1.318006798	-1.318006798	-1.354213684	-1.354213684	-1.354213684	-1.354213684	-1.354213684	-1.354213684	-1.354213684	-1.354213684	-1.354213684	-1.354213684
8185	-1.317952317	-1.317952317	-1.317952317	-1.317952317	-1.317952317	-1.317952317	-1.317952317	-1.317952317	-1.317952317	-1.317952317	-1.387921666	-1.387921666	-1.387921666	-1.387921666	-1.387921666	-1.387921666	-1.387921666	-1.387921666	-1.387921666	-1.387921666
8186	-1.317919627	-1.317919627	-1.317919627	-1.317919627	-1.317919627	-1.317919627	-1.317919627	-1.317919627	-1.317919627	-1.317919627	-1.422395013	-1.422395013	-1.422395013	-1.422395013	-1.422395013	-1.422395013	-1.422395013	-1.422395013	-1.422395013	-1.422395013
8201	-1.301367576	-1.301367576	-1.301367576	-1.301367576	-1.301367576	-1.301367576	-1.301367576	-1.301367576	-1.301367576	-1.301367576	-1.551763078	-1.551763078	-1.551763078	-1.551763078	-1.551763078	-1.551763078	-1.551763078	-1.551763078	-1.551763078	-1.551763078
8202	-1.324642873	-1.324642873	-1.324642873	-1.324642873	-1.324642873	-1.324642873	-1.324642873	-1.324642873	-1.324642873	-1.324642873	-1.532915947	-1.532915947	-1.532915947	-1.532915947	-1.532915947	-1.532915947	-1.532915947	-1.532915947	-1.532915947	-1.532915947
8203	-1.348866181	-1.348866181	-1.348866181	-1.348866181	-1.348866181	-1.348866181	-1.348866181	-1.348866181	-1.348866181	-1.348866181	-1.514196377	-1.514196377	-1.514196377	-1.514196377	-1.514196377	-1.514196377	-1.514196377	-1.514196377	-1.514196377	-1.514196377
8204	-1.373340117	-1.373340117	-1.373340117	-1.373340117	-1.373340117	-1.373340117	-1.373340117	-1.373340117	-1.373340117	-1.373340117	-1.495200427	-1.495200427	-1.495200427	-1.495200427	-1.495200427	-1.495200427	-1.495200427	-1.495200427	-1.495200427	-1.495200427
8205	-1.395667404	-1.395667404	-1.395667404	-1.395667404	-1.395667404	-1.395667404	-1.395667404	-1.395667404	-1.395667404	-1.395667404	-0.83704969	-0.83704969	-0.83704969	-0.83704969	-0.83704969	-0.83704969	-0.83704969	-0.83704969	-0.83704969	-0.83704969
8206	-1.418408762	-1.418408762	-1.418408762	-1.418408762	-1.418408762	-1.418408762	-1.418408762	-1.418408762	-1.418408762	-1.418408762	-1.453743118	-1.453743118	-1.453743118	-1.453743118	-1.453743118	-1.453743118	-1.453743118	-1.453743118	-1.453743118	-1.453743118
8231	-1.457723962	-1.457723962	-1.457723962	-1.457723962	-1.457723962	-1.457723962	-1.457723962	-1.457723962	-1.457723962	-1.457723962	-1.447630818	-1.447630818	-1.447630818	-1.447630818	-1.447630818	-1.447630818	-1.447630818	-1.447630818	-1.447630818	-1.447630818
8232	-1.809272483	-1.809272483	-1.809272483	-1.809272483	-1.809272483	-1.809272483	-1.809272483	-1.809272483	-1.809272483	-1.809272483	-1.4543384	-1.4543384	-1.4543384	-1.4543384	-1.4543384	-1.4543384	-1.4543384	-1.4543384	-1.4543384	-1.4543384
8233	-1.51148816	-1.51148816	-1.51148816	-1.51148816	-1.51148816	-1.51148816	-1.51148816	-1.51148816	-1.51148816	-1.51148816	-1.454391548	-1.454391548	-1.454391548	-1.454391548	-1.454391548	-1.454391548	-1.454391548	-1.454391548	-1.454391548	-1.454391548
8234	-1.52472762	-1.52472762	-1.52472762	-1.52472762	-1.52472762	-1.52472762	-1.52472762	-1.52472762	-1.52472762	-1.52472762	-1.474567443	-1.474567443	-1.474567443	-1.474567443	-1.474567443	-1.474567443	-1.474567443	-1.474567443	-1.474567443	-1.474567443
8235	-1.52518528	-1.52518528	-1.52518528	-1.52518528	-1.52518528	-1.52518528	-1.52518528	-1.52518528	-1.52518528	-1.52518528	-1.509901827	-1.509901827	-1.509901827	-1.509901827	-1.509901827	-1.509901827	-1.509901827	-1.509901827	-1.509901827	-1.509901827
8236	-1.527375512	-1.527375512	-1.527375512	-1.527375512	-1.527375512	-1.527375512	-1.527375512	-1.527375512	-1.527375512	-1.527375512	-1.542217265	-1.542217265	-1.542217265	-1.542217265	-1.542217265	-1.542217265	-1.542217265	-1.542217265	-1.542217265	-1.542217265
8251	-1.846462839	-1.846462839	-1.846462839	-1.846462839	-1.846462839	-1.846462839	-1.846462839	-1.846462839	-1.846462839	-1.846462839	-1.269289979	-1.269289979	-1.269289979	-1.269289979	-1.269289979	-1.269289979	-1.269289979	-1.269289979	-1.269289979	-1.269289979
8252	-1.820485162	-1.820485162	-1.820485162	-1.820485162	-1.820485162	-1.820485162	-1.820485162	-1.820485162	-1.820485162	-1.820485162	-1.20945326	-1.20945326	-1.20945326	-1.20945326	-1.20945326	-1.20945326	-1.20945326	-1.20945326	-1.20945326	-1.20945326
8253	-1.820452472	-1.820452472	-1.820452472	-1.820452472	-1.820452472	-1.820452472	-1.820452472	-1.820452472	-1.820452472	-1.820452472	-1.246350266	-1.246350266	-1.246350266	-1.246350266	-1.246350266	-1.246350266	-1.246350266	-1.246350266	-1.246350266	-1.246350266
8254	-1.820321712	-1.820321712	-1.820321712	-1.820321712	-1.820321712	-1.820321712	-1.820321712	-1.820321712	-1.820321712	-1.820321712	-1.282343713	-1.282343713	-1.282343713	-1.282343713	-1.282343713	-1.282343713	-1.282343713	-1.282343713	-1.282343713	-1.282343713
8255	-1.817859067	-1.817859067	-1.817859067	-1.817859067	-1.817859067	-1.817859067	-1.817859067	-1.817859067	-1.817859067	-1.817859067	-1.315094987	-1.315094987	-1.315094987	-1.315094987	-1.315094987	-1.315094987	-1.315094987	-1.315094987	-1.315094987	-1.315094987
8256	-1.788339975	-1.788339975	-1.788339975	-1.788339975	-1.788339975	-1.788339975	-1.788339975	-1.788339975	-1.788339975	-1.788339975	-1.314978059	-1.314978059	-1.314978059	-1.314978059	-1.314978059	-1.314978059	-1.314978059	-1.314978059	-1.314978059	-1.314978059
9031	-0.821292778	-0.821292778	-0.821292778	-0.821292778	-0.821292778	-0.821292778	-0.821292778	-0.821292778	-0.821292778	-0.821292778	-0.62025985	-0.62025985	-0.62025985	-0.62025985	-0.62025985	-0.62025985	-0.62025985	-0.62025985	-0.62025985	-0.62025985
9032	-0.826904563	-0.826904563	-0.826904563	-0.826904563	-0.826904563	-0.826904563	-0.826904563	-0.826904563	-0.826904563	-0.826904563	-0.586945177	-0.586945177	-0.586945177	-0.586945177	-0.586945177	-0.586945177	-0.586945177	-0.586945177	-0.586945177	-0.586945177
9033	-0.83618853	-0.83618853	-0.83618853	-0.83618853	-0.83618853	-0.83618853	-0.83618853	-0.83618853	-0.83618853	-0.83618853	-0.563463336	-0.563463336	-0.563463336	-0.563463336	-0.563463336	-0.563463336	-0.563463336	-0.563463336	-0.563463336	-0.563463336
9034	-0.849613238	-0.849613238	-0.849613238	-0.849613238	-0.849613238	-0.849613238	-0.849613238	-0.849613238	-0.849613238	-0.849613238	-0.542511449	-0.542511449	-0.542511449	-0.542511449	-0.542511449	-0.542511449	-0.542511449	-0.542511449	-0.542511449	-0.542511449
9035	-0.878587492	-0.878587492	-0.878587492	-0.878587492	-0.878587492	-0.878587492	-0.878587492	-0.878587492	-0.878587492	-0.878587492	-0.54992061	-0.54992061	-0.54992061	-0.54992061	-0.54992061	-0.54992061	-0.54992061	-0.54992061	-0.54992061	-0.54992061
9036	-0.90688616	-0.90688616	-0.90688616	-0.90688616	-0.90688616	-0.90688616	-0.90688616	-0.90688616	-0.90688616	-0.90688616	-0.557117178	-0.557117178	-0.557117178	-0.557117178	-0.557117178	-0.557117178	-0.557117178	-0.557117178	-0.557117178	-0.557117178
9071	-1.004705605	-1.004705605	-1.004705605	-1.004705605	-1.004705605	-1.004705605	-1.004705605	-1.004705605	-1.004705605	-1.004705605	-0.972763912	-0.972763912	-0.972763912	-0.972763912	-0.972763912	-0.972763912	-0.972763912	-0.972763912	-0.972763912	-0.972763912
9072	-1.033995867	-1.033995867	-1.033995867	-1.033995867	-1.033995867	-1.033995867	-1.033995867	-1.033995867	-1.033995867	-1.033995867	-0.961113343	-0.961113343	-0.961113343	-0.961113343	-0.961113343	-0.961113343	-0.961113343	-0.961113343	-0.961113343	-0.961113343
9073	-1.062959229	-1.062959229	-1.062959229	-1.062959229	-1.062959229	-1.062959229	-1.062959229	-1.062959229	-1.062959229	-1.062959229	-0.959901514	-0.959901514	-0.959901514	-0.959901514	-0.959901514	-0.959901514	-0.959901514	-0.959901514	-0.959901514	-0.959901514
9074	-1.09416731	-1.09416731	-1.09416731	-1.09416731	-1.09416731	-1.09416731	-1.09416731	-1.09416731	-1.09416731	-1.09416731	-0.958710949	-0.958710949	-0.958710949	-0.958710949	-0.958710949	-0.958710949	-0.958710949	-0.958710949	-0.958710949	-0.958710949
9075	-1.123893434	-1.123893434	-1.123893434	-1.123893434	-1.123893434	-1.123893434	-1.123893434	-1.123893434	-1.123893434	-1.123893434	-0.957552268	-0.957552268	-0.957552268	-0.957552268	-0.957552268	-0.957552268	-0.957552268	-0.957552268	-0.957552268	-0.957552268
9076	-1.152050444	-1.152050444	-1.152050444	-1.152050444	-1.152050444	-1.152050444	-1.152050444	-1.152050444	-1.152050444	-1.152050444	-0.95649989	-0.95649989	-0.95649989	-0.95649989	-0.95649989	-0.95649989	-0.95649989	-0.95649989	-0.95649989	-0.95649989
9091	-1.04098064	-1.04098064	-1.04098064	-1.04098064	-1.04098064	-1.04098064	-1.04098064	-1.04098064	-1.04098064	-1.04098064	-0.551610793	-0.551610793	-0.551610793	-0.551610793	-0.551610793	-0.551610793	-0.551610793	-0.551610793	-0.551610793	-0.551610793
9092	-1.042081202	-1.042081202	-1.042081202	-1.042081202	-1.042081202	-1.042081202	-1.042081202	-1.042081202	-1.042081202	-1.042081202	-0.586690055	-0.586690055	-0.586690055	-0.586690055	-0.586690055	-0.586690055	-0.586690055	-0.586690055	-0.586690055	-0.586690055
9093	-1.031184525	-1.031184525	-1.031184525	-1.031184525	-1.031184525	-1.031184525	-1.031184525	-1.031184525	-1.031184525	-1.031184525	-0.610830965	-0.610830965	-0.610830965	-0.610830965	-0.610830965	-0.610830965	-0.610830965	-0.610830965	-0.610830965	-0.610830965
9094	-1.01355371	-1.01355371	-1.01355371	-1.01355371	-1.01355371	-1.01355371	-1.01355371	-1.01355371	-1.01355371	-1.01355371	-0.625723707	-0.625723707	-0.625723707	-0.625723707	-0.625723707	-0.625723707	-0.625723707	-0.625723707	-0.625723707	-0.625723707
9095	-1.01352102	-1.01352102	-1.01352102	-1.01352102	-1.01352102	-1.01352102	-1.01352102	-1.01352102	-1.01352102	-1.01352102	-0.6610262	-0.6610262	-0.6610262	-0.6610262	-0.6610262	-0.6610262	-0.6610262	-0.6610262	-0.6610262	-0.6610262
9096	-1.015602282	-1.015602282	-1.015602282	-1.015602282	-1.015602282	-1.015602282	-1.015602282	-1.015602282	-1.015602282	-1.015602282	-0.69517002	-0.69517002	-0.69517002	-0.69517002	-0.69517002	-0.69517002	-0.69517002	-0.69517002	-0.69517002	-0.69517002
9131	-1.216013922	-1.216013922	-1.216013922	-1.216013922	-1.216013922	-1.216013922	-1.216013922	-1.216013922	-1.216013922	-1.216013922	-0.951004137	-0.951004137	-0.951004137	-0.951004137	-0.951004137	-0.951004137	-0.951004137	-0.951004137	-0.951004137	-0.951004137
9132	-1.239005908	-1.239005908	-1.239005908	-1.239005908	-1.239005908	-1.239005908	-1.239005908	-1.239005908	-1.239005908	-1.239005908	-0.973933218	-0.973933218	-0.973933218	-0.973933218	-0.973933218	-0.973933218	-0.973933218	-0.973933218	-0.973933218	-0.973933218
9133	-1.257268733	-1.257268733	-1.257268733	-1.257268733	-1.257268733	-1.257268733	-1.257268733	-1.257268733	-1.257268733	-1.257268733	-0.998222954	-0.998222954	-0.998222954	-0.998222954	-0.998222954	-0.998222954	-0.998222954	-0.998222954	-0.998222954	-0.998222954
9134	-1.278735187	-1.278735187	-1.278735187	-1.278735187	-1.278735187	-1.278735187	-1.278735187	-1.278735187	-1.278735187	-1.278735187	-1.024256014	-1.024256014	-1.024256014	-1.024256014	-1.024256014	-1.024256014	-1.024256014	-1.024256014	-1.024256014	-1.024256014
9135	-1.299809354	-1.299809354	-1.299809354	-1.299809354	-1.299809354	-1.299809354	-1.299809354	-1.299809354	-1.299809354	-1.299809354	-1.050023327	-1.050023327	-1.050023327	-1.050023327	-1.050023327	-1.050023327	-1.050023327	-1.050023327	-1.050023327	-1.050023327
9136	-1.323476931	-1.323476931	-1.323476931	-1.323476931	-1.323476931	-1.323476931	-1.323476931	-1.323476931	-1.323476931	-1.323476931	-1.075556782	-1.075556782	-1.075556782	-1.075556782	-1.075556782	-1.075556782	-1.075556782	-1.075556782	-1.075556782	-1.075556782
9151	-1.25328055	-1.25328055	-1.25328055	-1.25328055	-1.25328055	-1.25328055	-1.25328055	-1.25328055	-1.25328055	-1.25328055	-0.468026478	-0.468026478	-0.468026478	-0.468026478	-0.468026478	-0.468026478	-0.468026478	-0.468026478	-0.468026478	-0.468026478
9152	-1.251809499	-1.251809499	-1.251809499	-1.251809499	-1.251809499	-1.251809499	-1.251809499	-1.251809499	-1.251809499	-1.251809499	-0.502595497	-0.502595497	-0.502595497	-0.502595497	-0.502595497	-0.502595497	-0.502595497	-0.502595497	-0.502595497	-0.502595497
9153	-1.255231059	-1.255231059	-1.255231059	-1.255231059	-1.255231059	-1.255231059	-1.255231059	-1.255231059	-1.255231059	-1.255231059	-0.537972403	-0.537972403	-0.537972403	-0.537972403	-0.537972403	-0.537972403	-0.537972403	-0.537972403	-0.537972403	-0.537972403
9154	-1.259066684	-1.259066684	-1.259066684	-1.259066684	-1.259066684	-1.259066684	-1.259066684	-1.259066684	-1.259066684	-1.259066684	-0.572987885	-0.572987885	-0.572987885	-0.572987885	-0.572987885	-0.572987885	-0.572987885	-0.572987885	-0.572987885	-0.572987885
9155	-1.263065766	-1.263065766	-1.263065766	-1.263065766	-1.263065766	-1.263065766	-1.263065766	-1.263065766	-1.263065766	-1.263065766	-0.609597878	-0.609597878	-0.609597878	-0.609597878	-0.609597878	-0.609597878	-0.609597878	-0.609597878	-0.609597878	-0.609597878
9156	-1.267391748	-1.267391748	-1.267391748	-1.267391748	-1.267391748	-1.267391748	-1.267391748	-1.267391748	-1.267391748	-1.267391748	-0.645336203	-0.645336203	-0.645336203	-0.645336203	-0.645336203	-0.645336203	-0.645336203	-0.645336203	-0.645336203	-0.645336203
9201	-1.421405345	-1.421405345	-1.421405345	-1.421405345	-1.421405345	-1.421405345	-1.421405345	-1.421405345	-1.421405345	-1.421405345	-0.543021693	-0.543021693	-0.543021693	-0.543021693	-0.543021693	-0.543021693	-0.543021693	-0.543021693	-0.543021693	-0.543021693
9202	-1.403567491	-1.403567491	-1.403567491	-1.403567491	-1.403567491	-1.403567491	-1.403567491	-1.403567491	-1.403567491	-1.403567491	-0.568629554	-0.568629554	-0.568629554	-0.568629554	-0.568629554	-0.568629554	-0.568629554	-0.568629554	-0.568629554	-0.568629554
9203	-1.391831772	-1.391831772	-1.391831772	-1.391831772	-1.391831772	-1.391831772	-1.391831772	-1.391831772	-1.391831772	-1.391831772	-0.599020951	-0.599020951	-0.599020951	-0.599020951	-0.599020951	-0.599020951	-0.599020951	-0.599020951	-0.599020951	-0.599020951
9204	-1.372926039	-1.372926039	-1.372926039	-1.372926039	-1.372926039	-1.372926039	-1.372926039	-1.372926039	-1.372926039	-1.372926039	-0.624054788	-0.624054788	-0.624054788	-0.624054788	-0.624054788	-0.624054788	-0.624054788	-0.624054788	-0.624054788	-0.624054788
9205	-1.353246644	-1.353246644	-1.353246644	-1.353246644	-1.353246644	-1.353246644	-1.353246644	-1.353246644	-1.353246644	-1.353246644	-0.647228359	-0.647228359	-0.647228359	-0.647228359	-0.647228359	-0.647228359	-0.647228359	-0.647228359	-0.647228359	-0.647228359
9206	-1.33333842	-1.33333842	-1.33333842	-1.33333842	-1.33333842	-1.33333842	-1.33333842	-1.33333842	-1.33333842	-1.33333842	-0.67109289	-0.67109289	-0.67109289	-0.67109289	-0.67109289	-0.67109289	-0.67109289	-0.67109289	-0.67109289	-0.67109289
9251	-1.501681152	-1.501681152	-1.501681152	-1.501681152	-1.501681152	-1.501681152	-1.501681152	-1.501681152	-1.501681152	-1.501681152	-0.368135626	-0.368135626	-0.368135626	-0.368135626	-0.368135626	-0.368135626	-0.368135626	-0.368135626	-0.368135626	-0.368135626
9252	-1.531167554	-1.531167554	-1.531167554	-1.531167554	-1.531167554	-1.531167554	-1.531167554	-1.531167554	-1.531167554	-1.531167554	-0.366891907	-0.366891907	-0.366891907	-0.366891907	-0.366891907	-0.366891907	-0.366891907	-0.366891907	-0.366891907	-0.366891907
9253	-1.564021029	-1.564021029	-1.564021029	-1.564021029	-1.564021029	-1.564021029	-1.564021029	-1.564021029	-1.564021029	-1.564021029	-0.365488736	-0.365488736	-0.365488736	-0.365488736	-0.365488736	-0.365488736	-0.365488736	-0.365488736	-0.365488736	-0.365488736
9254	-1.59242866	-1.59242866	-1.59242866	-1.59242866	-1.59242866	-1.59242866	-1.59242866	-1.59242866	-1.59242866	-1.59242866	-0.370112821	-0.370112821	-0.370112821	-0.370112821	-0.370112821	-0.370112821	-0.370112821	-0.370112821	-0.370112821	-0.370112821
9255	-1.612849026	-1.612849026	-1.612849026	-1.612849026	-1.612849026	-1.612849026	-1.612849026	-1.612849026	-1.612849026	-1.612849026	-0.394934052	-0.394934052	-0.394934052	-0.394934052	-0.394934052	-0.394934052	-0.394934052	-0.394934052	-0.394934052	-0.394934052
9256	-1.635753834	-1.635753834	-1.635753834	-1.635753834	-1.635753834	-1.635753834	-1.635753834	-1.635753834	-1.635753834	-1.635753834	-0.406882266	-0.406882266	-0.406882266	-0.406882266	-0.406882266	-0.406882266	-0.406882266	-0.406882266	-0.406882266	-0.406882266
9261	-1.585400305	-1.585400305	-1.585400305	-1.585400305	-1.585400305	-1.585400305	-1.585400305	-1.585400305	-1.585400305	-1.585400305	-0.117053148	-0.117053148	-0.117053148	-0.117053148	-0.117053148	-0.117053148	-0.117053148	-0.117053148	-0.117053148	-0.117053148
9262	-1.560109118	-1.560109118	-1.560109118	-1.560109118	-1.560109118	-1.560109118	-1.560109118	-1.560109118	-1.560109118	-1.560109118	-0.117446463	-0.117446463	-0.117446463	-0.117446463	-0.117446463	-0.117446463	-0.117446463	-0.117446463	-0.117446463	-0.117446463
9263	-1.531810456	-1.531810456	-1.531810456	-1.531810456	-1.531810456	-1.531810456	-1.531810456	-1.531810456	-1.531810456	-1.531810456	-0.108400261	-0.108400261	-0.108400261	-0.108400261	-0.108400261	-0.108400261	-0.108400261	-0.108400261	-0.108400261	-0.108400261
9264	-1.502759923	-1.502759923	-1.502759923	-1.502759923	-1.502759923	-1.502759923	-1.502759923	-1.502759923	-1.502759923	-1.502759923	-0.101118661	-0.101118661	-0.101118661	-0.101118661	-0.101118661	-0.101118661	-0.101118661	-0.101118661	-0.101118661	-0.101118661
9265	-1.475093264	-1.475093264	-1.475093264	-1.475093264	-1.475093264	-1.475093264	-1.475093264	-1.475093264	-1.475093264	-1.475093264	-0.084036119	-0.084036119	-0.084036119	-0.084036119	-0.084036119	-0.084036119	-0.084036119	-0.084036119	-0.084036119	-0.084036119
9266	-1.451545547	-1.451545547	-1.451545547	-1.451545547	-1.451545547	-1.451545547	-1.451545547	-1.451545547	-1.451545547	-1.451545547	-0.07715846	-0.07715846	-0.07715846	-0.07715846	-0.07715846	-0.07715846	-0.07715846	-0.07715846	-0.07715846	-0.07715846
10231	-1.541323253	-1.541323253	-1.541323253	-1.541323253	-1.541323253	-1.541323253	-1.541323253	-1.541323253	-1.541323253	-1.541323253	-1.072048856	-1.072048856	-1.072048856	-1.072048856	-1.072048856	-1.072048856	-1.072048856	-1.072048856	-1.072048856	-1.072048856
10232	-1.563966541	-1.563966541	-1.563966541	-1.563966541	-1.563966541	-1.563966541	-1.563966541	-1.563966541	-1.563966541	-1.563966541	-1.049725689	-1.049725689	-1.049725689	-1.049725689	-1.049725689	-1.049725689	-1.049725689	-1.049725689	-1.049725689	-1.049725689
10233	-1.592483141	-1.592483141	-1.592483141	-1.592483141	-1.592483141	-1.592483141	-1.592483141	-1.592483141	-1.592483141	-1.592483141	-1.026945427	-1.026945427	-1.026945427	-1.026945427	-1.026945427	-1.026945427	-1.026945427	-1.026945427	-1.026945427	-1.026945427
10234	-1.609362092	-1.609362092	-1.609362092	-1.609362092	-1.609362092	-1.609362092	-1.609362092	-1.609362092	-1.609362092	-1.609362092	-1.004856124	-1.004856124	-1.004856124	-1.004856124	-1.004856124	-1.004856124	-1.004856124	-1.004856124	-1.004856124	-1.004856124
10235	-1.631885519	-1.631885519	-1.631885519	-1.631885519	-1.631885519	-1.631885519	-1.631885519	-1.631885519	-1.631885519	-1.631885519	-0.982469176	-0.982469176	-0.982469176	-0.982469176	-0.982469176	-0.982469176	-0.982469176	-0.982469176	-0.982469176	-0.982469176
10236	-1.654027558	-1.654027558	-1.654027558	-1.654027558	-1.654027558	-1.654027558	-1.654027558	-1.654027558	-1.654027558	-1.654027558	-0.959901514	-0.959901514	-0.959901514	-0.959901514	-0.959901514	-0.959901514	-0.959901514	-0.959901514	-0.959901514	-0.959901514
10271	-1.774163397	-1.774163397	-1.774163397	-1.774163397	-1.774163397	-1.774163397	-1.774163397	-1.774163397	-1.774163397	-1.774163397	-0.851570374	-0.851570374	-0.851570374	-0.851570374	-0.851570374	-0.851570374	-0.851570374	-0.851570374	-0.851570374	-0.851570374
10272	-1.769150931	-1.769150931	-1.769150931	-1.769150931	-1.769150931	-1.769150931	-1.769150931	-1.769150931	-1.769150931	-1.769150931	-0.877156977	-0.877156977	-0.877156977	-0.877156977	-0.877156977	-0.877156977	-0.877156977	-0.877156977	-0.877156977	-0.877156977
10273	-1.758984334	-1.758984334	-1.758984334	-1.758984334	-1.758984334	-1.758984334	-1.758984334	-1.758984334	-1.758984334	-1.758984334	-0.901712461	-0.901712461	-0.901712461	-0.901712461	-0.901712461	-0.901712461	-0.901712461	-0.901712461	-0.901712461	-0.901712461
10274	-1.747161437	-1.747161437	-1.747161437	-1.747161437	-1.747161437	-1.747161437	-1.747161437	-1.747161437	-1.747161437	-1.747161437	-0.927756153	-0.927756153	-0.927756153	-0.927756153	-0.927756153	-0.927756153	-0.927756153	-0.927756153	-0.927756153	-0.927756153
10275	-1.726414171	-1.726414171	-1.726414171	-1.726414171	-1.726414171	-1.726414171	-1.726414171	-1.726414171	-1.726414171	-1.726414171	-0.9527581	-0.9527581	-0.9527581	-0.9527581	-0.9527581	-0.9527581	-0.9527581	-0.9527581	-0.9527581	-0.9527581
10276	-1.704130473	-1.704130473	-1.704130473	-1.704130473	-1.704130473	-1.704130473	-1.704130473	-1.704130473	-1.704130473	-1.704130473	-0.977122242	-0.977122242	-0.977122242	-0.977122242	-0.977122242	-0.977122242	-0.977122242	-0.977122242	-0.977122242	-0.977122242
10281	-1.791303869	-1.791303869	-1.791303869	-1.791303869	-1.791303869	-1.791303869	-1.791303869	-1.791303869	-1.791303869	-1.791303869	-0.701441764	-0.701441764	-0.701441764	-0.701441764	-0.701441764	-0.701441764	-0.701441764	-0.701441764	-0.701441764	-0.701441764
10282	-1.768399061	-1.768399061	-1.768399061	-1.768399061	-1.768399061	-1.768399061	-1.768399061	-1.768399061	-1.768399061	-1.768399061	-0.710137167	-0.710137167	-0.710137167	-0.710137167	-0.710137167	-0.710137167	-0.710137167	-0.710137167	-0.710137167	-0.710137167
10283	-1.746028185	-1.746028185	-1.746028185	-1.746028185	-1.746028185	-1.746028185	-1.746028185	-1.746028185	-1.746028185	-1.746028185	-0.701346094	-0.701346094	-0.701346094	-0.701346094	-0.701346094	-0.701346094	-0.701346094	-0.701346094	-0.701346094	-0.701346094
10284	-1.72494312	-1.72494312	-1.72494312	-1.72494312	-1.72494312	-1.72494312	-1.72494312	-1.72494312	-1.72494312	-1.72494312	-0.726135441	-0.726135441	-0.726135441	-0.726135441	-0.726135441	-0.726135441	-0.726135441	-0.726135441	-0.726135441	-0.726135441
10285	-1.704108675	-1.704108675	-1.704108675	-1.704108675	-1.704108675	-1.704108675	-1.704108675	-1.704108675	-1.704108675	-1.704108675	-0.73806239	-0.73806239	-0.73806239	-0.73806239	-0.73806239	-0.73806239	-0.73806239	-0.73806239	-0.73806239	-0.73806239
10286	-1.682707608	-1.682707608	-1.682707608	-1.682707608	-1.682707608	-1.682707608	-1.682707608	-1.682707608	-1.682707608	-1.682707608	-0.735054076	-0.735054076	-0.735054076	-0.735054076	-0.735054076	-0.735054076	-0.735054076	-0.735054076	-0.735054076	-0.735054076
10321	-1.991661028	-1.991661028	-1.991661028	-1.991661028	-1.991661028	-1.991661028	-1.991661028	-1.991661028	-1.991661028	-1.991661028	-0.968044156	-0.968044156	-0.968044156	-0.968044156	-0.968044156	-0.968044156	-0.968044156	-0.968044156	-0.968044156	-0.968044156
10322	-1.968701732	-1.968701732	-1.968701732	-1.968701732	-1.968701732	-1.968701732	-1.968701732	-1.968701732	-1.968701732	-1.968701732	-0.991249618	-0.991249618	-0.991249618	-0.991249618	-0.991249618	-0.991249618	-0.991249618	-0.991249618	-0.991249618	-0.991249618
10323	-1.947235285	-1.947235285	-1.947235285	-1.947235285	-1.947235285	-1.947235285	-1.947235285	-1.947235285	-1.947235285	-1.947235285	-1.014295634	-1.014295634	-1.014295634	-1.014295634	-1.014295634	-1.014295634	-1.014295634	-1.014295634	-1.014295634	-1.014295634
10324	-1.92630277	-1.92630277	-1.92630277	-1.92630277	-1.92630277	-1.92630277	-1.92630277	-1.92630277	-1.92630277	-1.92630277	-1.039425142	-1.039425142	-1.039425142	-1.039425142	-1.039425142	-1.039425142	-1.039425142	-1.039425142	-1.039425142	-1.039425142
10325	-1.905163223	-1.905163223	-1.905163223	-1.905163223	-1.905163223	-1.905163223	-1.905163223	-1.905163223	-1.905163223	-1.905163223	-1.064533385	-1.064533385	-1.064533385	-1.064533385	-1.064533385	-1.064533385	-1.064533385	-1.064533385	-1.064533385	-1.064533385
10326	-1.884110848	-1.884110848	-1.884110848	-1.884110848	-1.884110848	-1.884110848	-1.884110848	-1.884110848	-1.884110848	-1.884110848	-1.08924832	-1.08924832	-1.08924832	-1.08924832	-1.08924832	-1.08924832	-1.08924832	-1.08924832	-1.08924832	-1.08924832
10341	-1.874020529	-1.874020529	-1.874020529	-1.874020529	-1.874020529	-1.874020529	-1.874020529	-1.874020529	-1.874020529	-1.874020529	-0.662758905	-0.662758905	-0.662758905	-0.662758905	-0.662758905	-0.662758905	-0.662758905	-0.662758905	-0.662758905	-0.662758905
10342	-1.895290836	-1.895290836	-1.895290836	-1.895290836	-1.895290836	-1.895290836	-1.895290836	-1.895290836	-1.895290836	-1.895290836	-0.637576249	-0.637576249	-0.637576249	-0.637576249	-0.637576249	-0.637576249	-0.637576249	-0.637576249	-0.637576249	-0.637576249
10343	-1.908148914	-1.908148914	-1.908148914	-1.908148914	-1.908148914	-1.908148914	-1.908148914	-1.908148914	-1.908148914	-1.908148914	-0.612648709	-0.612648709	-0.612648709	-0.612648709	-0.612648709	-0.612648709	-0.612648709	-0.612648709	-0.612648709	-0.612648709
10344	-1.929408323	-1.929408323	-1.929408323	-1.929408323	-1.929408323	-1.929408323	-1.929408323	-1.929408323	-1.929408323	-1.929408323	-0.616379867	-0.616379867	-0.616379867	-0.616379867	-0.616379867	-0.616379867	-0.616379867	-0.616379867	-0.616379867	-0.616379867
10345	-1.950733117	-1.950733117	-1.950733117	-1.950733117	-1.950733117	-1.950733117	-1.950733117	-1.950733117	-1.950733117	-1.950733117	-0.590952721	-0.590952721	-0.590952721	-0.590952721	-0.590952721	-0.590952721	-0.590952721	-0.590952721	-0.590952721	-0.590952721
10346	-1.972221362	-1.972221362	-1.972221362	-1.972221362	-1.972221362	-1.972221362	-1.972221362	-1.972221362	-1.972221362	-1.972221362	-0.591601152	-0.591601152	-0.591601152	-0.591601152	-0.591601152	-0.591601152	-0.591601152	-0.591601152	-0.591601152	-0.591601152
10361	-2.10096557	-2.10096557	-2.10096557	-2.10096557	-2.10096557	-2.10096557	-2.10096557	-2.10096557	-2.10096557	-2.10096557	-0.743685698	-0.743685698	-0.743685698	-0.743685698	-0.743685698	-0.743685698	-0.743685698	-0.743685698	-0.743685698	-0.743685698
10362	-2.120023854	-2.120023854	-2.120023854	-2.120023854	-2.120023854	-2.120023854	-2.120023854	-2.120023854	-2.120023854	-2.120023854	-0.756675657	-0.756675657	-0.756675657	-0.756675657	-0.756675657	-0.756675657	-0.756675657	-0.756675657	-0.756675657	-0.756675657
10363	-2.140084637	-2.140084637	-2.140084637	-2.140084637	-2.140084637	-2.140084637	-2.140084637	-2.140084637	-2.140084637	-2.140084637	-0.73264105	-0.73264105	-0.73264105	-0.73264105	-0.73264105	-0.73264105	-0.73264105	-0.73264105	-0.73264105	-0.73264105
10364	-2.160308863	-2.160308863	-2.160308863	-2.160308863	-2.160308863	-2.160308863	-2.160308863	-2.160308863	-2.160308863	-2.160308863	-0.708266275	-0.708266275	-0.708266275	-0.708266275	-0.708266275	-0.708266275	-0.708266275	-0.708266275	-0.708266275	-0.708266275
10365	-2.180304259	-2.180304259	-2.180304259	-2.180304259	-2.180304259	-2.180304259	-2.180304259	-2.180304259	-2.180304259	-2.180304259	-0.684189146	-0.684189146	-0.684189146	-0.684189146	-0.684189146	-0.684189146	-0.684189146	-0.684189146	-0.684189146	-0.684189146
10366	-2.200528492	-2.200528492	-2.200528492	-2.200528492	-2.200528492	-2.200528492	-2.200528492	-2.200528492	-2.200528492	-2.200528492	-0.659846262	-0.659846262	-0.659846262	-0.659846262	-0.659846262	-0.659846262	-0.659846262	-0.659846262	-0.659846262	-0.659846262
10411	-2.332814121	-2.332814121	-2.332814121	-2.332814121	-2.332814121	-2.332814121	-2.332814121	-2.332814121	-2.332814121	-2.332814121	-0.833020888	-0.833020888	-0.833020888	-0.833020888	-0.833020888	-0.833020888	-0.833020888	-0.833020888	-0.833020888	-0.833020888
10412	-2.355609967	-2.355609967	-2.355609967	-2.355609967	-2.355609967	-2.355609967	-2.355609967	-2.355609967	-2.355609967	-2.355609967	-0.853377492	-0.853377492	-0.853377492	-0.853377492	-0.853377492	-0.853377492	-0.853377492	-0.853377492	-0.853377492	-0.853377492
10413	-2.379756996	-2.379756996	-2.379756996	-2.379756996	-2.379756996	-2.379756996	-2.379756996	-2.379756996	-2.379756996	-2.379756996	-0.870959639	-0.870959639	-0.870959639	-0.870959639	-0.870959639	-0.870959639	-0.870959639	-0.870959639	-0.870959639	-0.870959639
10414	-2.408240906	-2.408240906	-2.408240906	-2.408240906	-2.408240906	-2.408240906	-2.408240906	-2.408240906	-2.408240906	-2.408240906	-0.892049719	-0.892049719	-0.892049719	-0.892049719	-0.892049719	-0.892049719	-0.892049719	-0.892049719	-0.892049719	-0.892049719
10415	-2.431570685	-2.431570685	-2.431570685	-2.431570685	-2.431570685	-2.431570685	-2.431570685	-2.431570685	-2.431570685	-2.431570685	-0.911162604	-0.911162604	-0.911162604	-0.911162604	-0.911162604	-0.911162604	-0.911162604	-0.911162604	-0.911162604	-0.911162604
10416	-2.455140192	-2.455140192	-2.455140192	-2.455140192	-2.455140192	-2.455140192	-2.455140192	-2.455140192	-2.455140192	-2.455140192	-0.9296802	-0.9296802	-0.9296802	-0.9296802	-0.9296802	-0.9296802	-0.9296802	-0.9296802	-0.9296802	-0.9296802
10461	-2.622850916	-2.622850916	-2.622850916	-2.622850916	-2.622850916	-2.622850916	-2.622850916	-2.622850916	-2.622850916	-2.622850916	-0.727634282	-0.727634282	-0.727634282	-0.727634282	-0.727634282	-0.727634282	-0.727634282	-0.727634282	-0.727634282	-0.727634282
10462	-2.642127131	-2.642127131	-2.642127131	-2.642127131	-2.642127131	-2.642127131	-2.642127131	-2.642127131	-2.642127131	-2.642127131	-0.752848829	-0.752848829	-0.752848829	-0.752848829	-0.752848829	-0.752848829	-0.752848829	-0.752848829	-0.752848829	-0.752848829
10463	-2.662852606	-2.662852606	-2.662852606	-2.662852606	-2.662852606	-2.662852606	-2.662852606	-2.662852606	-2.662852606	-2.662852606	-0.767507706	-0.767507706	-0.767507706	-0.767507706	-0.767507706	-0.767507706	-0.767507706	-0.767507706	-0.767507706	-0.767507706
10464	-2.682946073	-2.682946073	-2.682946073	-2.682946073	-2.682946073	-2.682946073	-2.682946073	-2.682946073	-2.682946073	-2.682946073	-0.792307686	-0.792307686	-0.792307686	-0.792307686	-0.792307686	-0.792307686	-0.792307686	-0.792307686	-0.792307686	-0.792307686
10465	-2.701688355	-2.701688355	-2.701688355	-2.701688355	-2.701688355	-2.701688355	-2.701688355	-2.701688355	-2.701688355	-2.701688355	-0.817883657	-0.817883657	-0.817883657	-0.817883657	-0.817883657	-0.817883657	-0.817883657	-0.817883657	-0.817883657	-0.817883657
10466	-2.72249011	-2.72249011	-2.72249011	-2.72249011	-2.72249011	-2.72249011	-2.72249011	-2.72249011	-2.72249011	-2.72249011	-0.841014705	-0.841014705	-0.841014705	-0.841014705	-0.841014705	-0.841014705	-0.841014705	-0.841014705	-0.841014705	-0.841014705
11011	-0.452102542	-0.452102542	-0.452102542	-0.452102542	-0.452102542	-0.452102542	-0.452102542	-0.452102542	-0.452102542	-0.452102542	0.452272644	0.452272644	0.452272644	0.452272644	0.452272644	0.452272644	0.452272644	0.452272644	0.452272644	0.452272644
11012	-0.431758448	-0.431758448	-0.431758448	-0.431758448	-0.431758448	-0.431758448	-0.431758448	-0.431758448	-0.431758448	-0.431758448	0.474787152	0.474787152	0.474787152	0.474787152	0.474787152	0.474787152	0.474787152	0.474787152	0.474787152	0.474787152
11013	-0.411632292	-0.411632292	-0.411632292	-0.411632292	-0.411632292	-0.411632292	-0.411632292	-0.411632292	-0.411632292	-0.411632292	0.465655918	0.465655918	0.465655918	0.465655918	0.465655918	0.465655918	0.465655918	0.465655918	0.465655918	0.465655918
11014	-0.390492739	-0.390492739	-0.390492739	-0.390492739	-0.390492739	-0.390492739	-0.390492739	-0.390492739	-0.390492739	-0.390492739	0.488266097	0.488266097	0.488266097	0.488266097	0.488266097	0.488266097	0.488266097	0.488266097	0.488266097	0.488266097
11015	-0.369767264	-0.369767264	-0.369767264	-0.369767264	-0.369767264	-0.369767264	-0.369767264	-0.369767264	-0.369767264	-0.369767264	0.510621154	0.510621154	0.510621154	0.510621154	0.510621154	0.510621154	0.510621154	0.510621154	0.510621154	0.510621154
11016	-0.349314207	-0.349314207	-0.349314207	-0.349314207	-0.349314207	-0.349314207	-0.349314207	-0.349314207	-0.349314207	-0.349314207	0.533295113	0.533295113	0.533295113	0.533295113	0.533295113	0.533295113	0.533295113	0.533295113	0.533295113	0.533295113
11041	-0.351907618	-0.351907618	-0.351907618	-0.351907618	-0.351907618	-0.351907618	-0.351907618	-0.351907618	-0.351907618	-0.351907618	1.009384481	1.009384481	1.009384481	1.009384481	1.009384481	1.009384481	1.009384481	1.009384481	1.009384481	1.009384481
11042	-0.338341258	-0.338341258	-0.338341258	-0.338341258	-0.338341258	-0.338341258	-0.338341258	-0.338341258	-0.338341258	-0.338341258	1.034248234	1.034248234	1.034248234	1.034248234	1.034248234	1.034248234	1.034248234	1.034248234	1.034248234	1.034248234
11043	-0.338842501	-0.338842501	-0.338842501	-0.338842501	-0.338842501	-0.338842501	-0.338842501	-0.338842501	-0.338842501	-0.338842501	1.058261584	1.058261584	1.058261584	1.058261584	1.058261584	1.058261584	1.058261584	1.058261584	1.058261584	1.058261584
11044	-0.317768334	-0.317768334	-0.317768334	-0.317768334	-0.317768334	-0.317768334	-0.317768334	-0.317768334	-0.317768334	-0.317768334	1.081084362	1.081084362	1.081084362	1.081084362	1.081084362	1.081084362	1.081084362	1.081084362	1.081084362	1.081084362
11045	-0.297238999	-0.297238999	-0.297238999	-0.297238999	-0.297238999	-0.297238999	-0.297238999	-0.297238999	-0.297238999	-0.297238999	1.116057328	1.116057328	1.116057328	1.116057328	1.116057328	1.116057328	1.116057328	1.116057328	1.116057328	1.116057328
11046	-0.269147369	-0.269147369	-0.269147369	-0.269147369	-0.269147369	-0.269147369	-0.269147369	-0.269147369	-0.269147369	-0.269147369	1.146650692	1.146650692	1.146650692	1.146650692	1.146650692	1.146650692	1.146650692	1.146650692	1.146650692	1.146650692
11081	-0.402424598	-0.402424598	-0.402424598	-0.402424598	-0.402424598	-0.402424598	-0.402424598	-0.402424598	-0.402424598	-0.402424598	0.756813794	0.756813794	0.756813794	0.756813794	0.756813794	0.756813794	0.756813794	0.756813794	0.756813794	0.756813794
11082	-0.393652779	-0.393652779	-0.393652779	-0.393652779	-0.393652779	-0.393652779	-0.393652779	-0.393652779	-0.393652779	-0.393652779	0.786089032	0.786089032	0.786089032	0.786089032	0.786089032	0.786089032	0.786089032	0.786089032	0.786089032	0.786089032
11083	-0.407796661	-0.407796661	-0.407796661	-0.407796661	-0.407796661	-0.407796661	-0.407796661	-0.407796661	-0.407796661	-0.407796661	0.811920125	0.811920125	0.811920125	0.811920125	0.811920125	0.811920125	0.811920125	0.811920125	0.811920125	0.811920125
11084	-0.410346483	-0.410346483	-0.410346483	-0.410346483	-0.410346483	-0.410346483	-0.410346483	-0.410346483	-0.410346483	-0.410346483	0.843544609	0.843544609	0.843544609	0.843544609	0.843544609	0.843544609	0.843544609	0.843544609	0.843544609	0.843544609
11085	-0.427693987	-0.427693987	-0.427693987	-0.427693987	-0.427693987	-0.427693987	-0.427693987	-0.427693987	-0.427693987	-0.427693987	0.858416093	0.858416093	0.858416093	0.858416093	0.858416093	0.858416093	0.858416093	0.858416093	0.858416093	0.858416093
11086	-0.430025877	-0.430025877	-0.430025877	-0.430025877	-0.430025877	-0.430025877	-0.430025877	-0.430025877	-0.430025877	-0.430025877	0.890805943	0.890805943	0.890805943	0.890805943	0.890805943	0.890805943	0.890805943	0.890805943	0.890805943	0.890805943
11131	-0.622526531	-0.622526531	-0.622526531	-0.622526531	-0.622526531	-0.622526531	-0.622526531	-0.622526531	-0.622526531	-0.622526531	0.541182628	0.541182628	0.541182628	0.541182628	0.541182628	0.541182628	0.541182628	0.541182628	0.541182628	0.541182628
11132	-0.622744469	-0.622744469	-0.622744469	-0.622744469	-0.622744469	-0.622744469	-0.622744469	-0.622744469	-0.622744469	-0.622744469	0.509345545	0.509345545	0.509345545	0.509345545	0.509345545	0.509345545	0.509345545	0.509345545	0.509345545	0.509345545
11133	-0.628639566	-0.628639566	-0.628639566	-0.628639566	-0.628639566	-0.628639566	-0.628639566	-0.628639566	-0.628639566	-0.628639566	0.474723372	0.474723372	0.474723372	0.474723372	0.474723372	0.474723372	0.474723372	0.474723372	0.474723372	0.474723372
11134	-0.622940609	-0.622940609	-0.622940609	-0.622940609	-0.622940609	-0.622940609	-0.622940609	-0.622940609	-0.622940609	-0.622940609	0.439952386	0.439952386	0.439952386	0.439952386	0.439952386	0.439952386	0.439952386	0.439952386	0.439952386	0.439952386
11135	-0.614430304	-0.614430304	-0.614430304	-0.614430304	-0.614430304	-0.614430304	-0.614430304	-0.614430304	-0.614430304	-0.614430304	0.401227005	0.401227005	0.401227005	0.401227005	0.401227005	0.401227005	0.401227005	0.401227005	0.401227005	0.401227005
11136	-0.606911599	-0.606911599	-0.606911599	-0.606911599	-0.606911599	-0.606911599	-0.606911599	-0.606911599	-0.606911599	-0.606911599	0.367784777	0.367784777	0.367784777	0.367784777	0.367784777	0.367784777	0.367784777	0.367784777	0.367784777	0.367784777
11161	-0.608502511	-0.608502511	-0.608502511	-0.608502511	-0.608502511	-0.608502511	-0.608502511	-0.608502511	-0.608502511	-0.608502511	1.099825196	1.099825196	1.099825196	1.099825196	1.099825196	1.099825196	1.099825196	1.099825196	1.099825196	1.099825196
11162	-0.626416644	-0.626416644	-0.626416644	-0.626416644	-0.626416644	-0.626416644	-0.626416644	-0.626416644	-0.626416644	-0.626416644	1.070358616	1.070358616	1.070358616	1.070358616	1.070358616	1.070358616	1.070358616	1.070358616	1.070358616	1.070358616
11163	-0.648907381	-0.648907381	-0.648907381	-0.648907381	-0.648907381	-0.648907381	-0.648907381	-0.648907381	-0.648907381	-0.648907381	1.050544146	1.050544146	1.050544146	1.050544146	1.050544146	1.050544146	1.050544146	1.050544146	1.050544146	1.050544146
11164	-0.671986538	-0.671986538	-0.671986538	-0.671986538	-0.671986538	-0.671986538	-0.671986538	-0.671986538	-0.671986538	-0.671986538	1.036948272	1.036948272	1.036948272	1.036948272	1.036948272	1.036948272	1.036948272	1.036948272	1.036948272	1.036948272
11165	-0.696809165	-0.696809165	-0.696809165	-0.696809165	-0.696809165	-0.696809165	-0.696809165	-0.696809165	-0.696809165	-0.696809165	1.016623565	1.016623565	1.016623565	1.016623565	1.016623565	1.016623565	1.016623565	1.016623565	1.016623565	1.016623565
11166	-0.717981402	-0.717981402	-0.717981402	-0.717981402	-0.717981402	-0.717981402	-0.717981402	-0.717981402	-0.717981402	-0.717981402	0.992886595	0.992886595	0.992886595	0.992886595	0.992886595	0.992886595	0.992886595	0.992886595	0.992886595	0.992886595
11211	-0.856652485	-0.856652485	-0.856652485	-0.856652485	-0.856652485	-0.856652485	-0.856652485	-0.856652485	-0.856652485	-0.856652485	0.188795495	0.188795495	0.188795495	0.188795495	0.188795495	0.188795495	0.188795495	0.188795495	0.188795495	0.188795495
11212	-0.863136009	-0.863136009	-0.863136009	-0.863136009	-0.863136009	-0.863136009	-0.863136009	-0.863136009	-0.863136009	-0.863136009	0.222407806	0.222407806	0.222407806	0.222407806	0.222407806	0.222407806	0.222407806	0.222407806	0.222407806	0.222407806
11213	-0.869325323	-0.869325323	-0.869325323	-0.869325323	-0.869325323	-0.869325323	-0.869325323	-0.869325323	-0.869325323	-0.869325323	0.256732335	0.256732335	0.256732335	0.256732335	0.256732335	0.256732335	0.256732335	0.256732335	0.256732335	0.256732335
11214	-0.86618708	-0.86618708	-0.86618708	-0.86618708	-0.86618708	-0.86618708	-0.86618708	-0.86618708	-0.86618708	-0.86618708	0.288909585	0.288909585	0.288909585	0.288909585	0.288909585	0.288909585	0.288909585	0.288909585	0.288909585	0.288909585
11215	-0.873117365	-0.873117365	-0.873117365	-0.873117365	-0.873117365	-0.873117365	-0.873117365	-0.873117365	-0.873117365	-0.873117365	0.322893947	0.322893947	0.322893947	0.322893947	0.322893947	0.322893947	0.322893947	0.322893947	0.322893947	0.322893947
11216	-0.871188654	-0.871188654	-0.871188654	-0.871188654	-0.871188654	-0.871188654	-0.871188654	-0.871188654	-0.871188654	-0.871188654	0.357431075	0.357431075	0.357431075	0.357431075	0.357431075	0.357431075	0.357431075	0.357431075	0.357431075	0.357431075
12041	1.163285907	1.163285907	1.163285907	1.163285907	1.163285907	1.163285907	1.163285907	1.163285907	1.163285907	1.163285907	2.045445168	2.045445168	2.045445168	2.045445168	2.045445168	2.045445168	2.045445168	2.045445168	2.045445168	2.045445168
12042	1.197359811	1.197359811	1.197359811	1.197359811	1.197359811	1.197359811	1.197359811	1.197359811	1.197359811	1.197359811	2.042298666	2.042298666	2.042298666	2.042298666	2.042298666	2.042298666	2.042298666	2.042298666	2.042298666	2.042298666
12043	1.204922099	1.204922099	1.204922099	1.204922099	1.204922099	1.204922099	1.204922099	1.204922099	1.204922099	1.204922099	2.063601346	2.063601346	2.063601346	2.063601346	2.063601346	2.063601346	2.063601346	2.063601346	2.063601346	2.063601346
12044	1.219153158	1.219153158	1.219153158	1.219153158	1.219153158	1.219153158	1.219153158	1.219153158	1.219153158	1.219153158	2.081746891	2.081746891	2.081746891	2.081746891	2.081746891	2.081746891	2.081746891	2.081746891	2.081746891	2.081746891
12045	1.254185966	1.254185966	1.254185966	1.254185966	1.254185966	1.254185966	1.254185966	1.254185966	1.254185966	1.254185966	2.071914066	2.071914066	2.071914066	2.071914066	2.071914066	2.071914066	2.071914066	2.071914066	2.071914066	2.071914066
12046	1.277232433	1.277232433	1.277232433	1.277232433	1.277232433	1.277232433	1.277232433	1.277232433	1.277232433	1.277232433	2.080949635	2.080949635	2.080949635	2.080949635	2.080949635	2.080949635	2.080949635	2.080949635	2.080949635	2.080949635
12051	0.991663279	0.991663279	0.991663279	0.991663279	0.991663279	0.991663279	0.991663279	0.991663279	0.991663279	0.991663279	1.572108993	1.572108993	1.572108993	1.572108993	1.572108993	1.572108993	1.572108993	1.572108993	1.572108993	1.572108993
12052	1.001437597	1.001437597	1.001437597	1.001437597	1.001437597	1.001437597	1.001437597	1.001437597	1.001437597	1.001437597	1.54088845	1.54088845	1.54088845	1.54088845	1.54088845	1.54088845	1.54088845	1.54088845	1.54088845	1.54088845
12053	1.008128153	1.008128153	1.008128153	1.008128153	1.008128153	1.008128153	1.008128153	1.008128153	1.008128153	1.008128153	1.507669454	1.507669454	1.507669454	1.507669454	1.507669454	1.507669454	1.507669454	1.507669454	1.507669454	1.507669454
12054	1.014045047	1.014045047	1.014045047	1.014045047	1.014045047	1.014045047	1.014045047	1.014045047	1.014045047	1.014045047	1.474907547	1.474907547	1.474907547	1.474907547	1.474907547	1.474907547	1.474907547	1.474907547	1.474907547	1.474907547
12055	1.025453866	1.025453866	1.025453866	1.025453866	1.025453866	1.025453866	1.025453866	1.025453866	1.025453866	1.025453866	1.444781904	1.444781904	1.444781904	1.444781904	1.444781904	1.444781904	1.444781904	1.444781904	1.444781904	1.444781904
12056	1.048053571	1.048053571	1.048053571	1.048053571	1.048053571	1.048053571	1.048053571	1.048053571	1.048053571	1.048053571	1.438563307	1.438563307	1.438563307	1.438563307	1.438563307	1.438563307	1.438563307	1.438563307	1.438563307	1.438563307
12071	1.041036115	1.041036115	1.041036115	1.041036115	1.041036115	1.041036115	1.041036115	1.041036115	1.041036115	1.041036115	1.931373785	1.931373785	1.931373785	1.931373785	1.931373785	1.931373785	1.931373785	1.931373785	1.931373785	1.931373785
12072	1.057936857	1.057936857	1.057936857	1.057936857	1.057936857	1.057936857	1.057936857	1.057936857	1.057936857	1.057936857	1.905287571	1.905287571	1.905287571	1.905287571	1.905287571	1.905287571	1.905287571	1.905287571	1.905287571	1.905287571
12073	1.073039649	1.073039649	1.073039649	1.073039649	1.073039649	1.073039649	1.073039649	1.073039649	1.073039649	1.073039649	1.876129267	1.876129267	1.876129267	1.876129267	1.876129267	1.876129267	1.876129267	1.876129267	1.876129267	1.876129267
12074	1.093274774	1.093274774	1.093274774	1.093274774	1.093274774	1.093274774	1.093274774	1.093274774	1.093274774	1.093274774	1.85174386	1.85174386	1.85174386	1.85174386	1.85174386	1.85174386	1.85174386	1.85174386	1.85174386	1.85174386
12075	1.094756717	1.094756717	1.094756717	1.094756717	1.094756717	1.094756717	1.094756717	1.094756717	1.094756717	1.094756717	1.826221044	1.826221044	1.826221044	1.826221044	1.826221044	1.826221044	1.826221044	1.826221044	1.826221044	1.826221044
12076	1.108072456	1.108072456	1.108072456	1.108072456	1.108072456	1.108072456	1.108072456	1.108072456	1.108072456	1.108072456	1.800740744	1.800740744	1.800740744	1.800740744	1.800740744	1.800740744	1.800740744	1.800740744	1.800740744	1.800740744
12121	0.878261585	0.878261585	0.878261585	0.878261585	0.878261585	0.878261585	0.878261585	0.878261585	0.878261585	0.878261585	2.03318869	2.03318869	2.03318869	2.03318869	2.03318869	2.03318869	2.03318869	2.03318869	2.03318869	2.03318869
12122	0.870492258	0.870492258	0.870492258	0.870492258	0.870492258	0.870492258	0.870492258	0.870492258	0.870492258	0.870492258	2.013895096	2.013895096	2.013895096	2.013895096	2.013895096	2.013895096	2.013895096	2.013895096	2.013895096	2.013895096
12123	0.84294546	0.84294546	0.84294546	0.84294546	0.84294546	0.84294546	0.84294546	0.84294546	0.84294546	0.84294546	2.011333245	2.011333245	2.011333245	2.011333245	2.011333245	2.011333245	2.011333245	2.011333245	2.011333245	2.011333245
12124	0.819081742	0.819081742	0.819081742	0.819081742	0.819081742	0.819081742	0.819081742	0.819081742	0.819081742	0.819081742	2.014511637	2.014511637	2.014511637	2.014511637	2.014511637	2.014511637	2.014511637	2.014511637	2.014511637	2.014511637
12125	0.786685928	0.786685928	0.786685928	0.786685928	0.786685928	0.786685928	0.786685928	0.786685928	0.786685928	0.786685928	2.012523816	2.012523816	2.012523816	2.012523816	2.012523816	2.012523816	2.012523816	2.012523816	2.012523816	2.012523816
12126	0.76316001	0.76316001	0.76316001	0.76316001	0.76316001	0.76316001	0.76316001	0.76316001	0.76316001	0.76316001	2.007102476	2.007102476	2.007102476	2.007102476	2.007102476	2.007102476	2.007102476	2.007102476	2.007102476	2.007102476
