# Supplementary material for: Multi-Season Regional Analysis of Multi-Species Occupancy: Implications for Bird Conservation in Agricultural Lands in East-Central Argentina
Source: PLoS One. 2015 Jun 18;10(6):e0130874. doi: 10.1371/journal.pone.0130874 (PMC4472512; doi:10.1371/journal.pone.0130874)
Supplement: S5 Database — For details of species names and guilds, see S1 Table. (CSV) [file pone.0130874.s006.csv]

V1 "V2" "V3" "V4" "V5" "V6" "V7" "V8" "V9" "V10" "V11" "V12" "V13" "V14" "V15" "V16" "V17" "V18" "V19" "V20" "V21" "V22" "V23" "V24" "V25" "V26" "V27" "V28" "V29" "V30" "V31" "V32" "V33" "V34" "V35" "V36" "V37" "V38" "V39" "V40" "V41" "V42" "V43" "V44" "V45" "V46" "V47" "V48" "V49" "V50" "V51" "V52" "V53" "V54" "V55" "V56" "V57" "V58" "V59" "V60" "V61" "V62" "V63" "V64" "V65" "V66" "V67" "V68" "V…
years.names "2003" "2003" "2003" "2003" "2003" "2003" "2003" "2003" "2003" "2003" "2003" "2003" "2003" "2003" "2003" "2003" "2003" "2003" "2003" "2003" "2003" "2003" "2003" "2003" "2003" "2003" "2003" "2003" "2003" "2003" "2003" "2003" "2003" "2003" "2003" "2004" "2004" "2004" "2004" "2004" "2004" "2004" "2004" "2004" "2004" "2004" "2004" "2004" "2004" "2004" "2004" "2004" "2004" "2004" "2004" "2…
sp.names "COLI" "COLI" "COLI" "COLI" "COLI" "PAMA" "PAMA" "PAMA" "PAMA" "PAMA" "COPI" "COPI" "COPI" "COPI" "COPI" "PAPZ" "PAPZ" "PAPZ" "PAPZ" "PAPZ" "LEVE" "LEVE" "LEVE" "LEVE" "LEVE" "MYMO" "MYMO" "MYMO" "MYMO" "MYMO" "ZEAU" "ZEAU" "ZEAU" "ZEAU" "ZEAU" "COLI" "COLI" "COLI" "COLI" "COLI" "PAMA" "PAMA" "PAMA" "PAMA" "PAMA" "COPI" "COPI" "COPI" "COPI" "COPI" "PAPZ" "PAPZ" "PAPZ" "PAPZ" "PAPZ" "LEVE…
reps.name "1" "2" "3" "4" "5" "1" "2" "3" "4" "5" "1" "2" "3" "4" "5" "1" "2" "3" "4" "5" "1" "2" "3" "4" "5" "1" "2" "3" "4" "5" "1" "2" "3" "4" "5" "1" "2" "3" "4" "5" "1" "2" "3" "4" "5" "1" "2" "3" "4" "5" "1" "2" "3" "4" "5" "1" "2" "3" "4" "5" "1" "2" "3" "4" "5" "1" "2" "3" "4" "5" "1" "2" "3" "4" "5" "1" "2" "3" "4" "5" "1" "2" "3" "4" "5" "1" "2" "3" "4" "5" "1" "2" "3" "4" "5" "1" "2" "…
NA NA NA NA NA NA NA NA NA NA NA NA NA NA NA NA NA NA NA NA NA NA NA NA NA NA NA NA NA NA NA NA NA NA NA "0" "0" "0" "0" "0" "0" "0" "0" "0" "0" "1" "1" "0" "1" "1" "0" "0" "0" "0" "1" "0" "0" "0" "0" "0" "1" "1" "0" "0" "0" "0" "1" "1" "1" "0" "0" "0" "0" "0" "0" "0" "0" "0" "0" "0" "1" "0" "1" "0" "1" "0" "0" "0" "0" "0" "0" "0" "0" "0" "0" "0" "0" "1" "1" "1" "1" "1" "1" "1" "1" "0" "0" "0" "0…
NA NA NA NA NA NA NA NA NA NA NA NA NA NA NA NA NA NA NA NA NA NA NA NA NA NA NA NA NA NA NA NA NA NA NA "0" "0" "0" "0" "0" "0" "0" "0" "0" "0" "1" "0" "0" "0" "0" "0" "0" "0" "0" "0" "0" "0" "0" "0" "0" "1" "0" "0" "0" "0" "1" "1" "0" "0" "1" "0" "0" "0" "0" "0" "0" "0" "1" "0" "0" "1" "1" "1" "0" "1" "0" "0" "0" "0" "0" "0" "0" "0" "0" "0" "1" "0" "0" "0" "1" "1" "1" "0" "0" "1" "0" "0" "0" "0…
NA NA NA NA NA NA NA NA NA NA NA NA NA NA NA NA NA NA NA NA NA NA NA NA NA NA NA NA NA NA NA NA NA NA NA "0" "1" "0" "0" "0" "0" "0" "0" "0" "0" "0" "0" "0" "0" "0" "0" "0" "0" "0" "0" "0" "0" "0" "0" "0" "0" "0" "0" "1" "0" "1" "1" "0" "0" "1" "0" "0" "0" "0" "0" "0" "0" "0" "0" "0" "1" "0" "1" "1" "1" "0" "0" "0" "0" "0" "0" "0" "0" "0" "0" "1" "1" "1" "0" "1" "1" "1" "0" "1" "1" "0" "0" "0" "0…
NA NA NA NA NA NA NA NA NA NA NA NA NA NA NA NA NA NA NA NA NA NA NA NA NA NA NA NA NA NA NA NA NA NA NA "0" "0" "0" "0" "0" "0" "0" "0" "0" "1" "0" "0" "1" "0" "1" "0" "0" "1" "0" "0" "0" "0" "0" "0" "0" "1" "1" "1" "1" "1" "1" "1" "0" "1" "0" "0" "0" "0" "0" "0" "0" "1" "0" "0" "0" "0" "0" "0" "1" "0" "0" "0" "0" "0" "0" "0" "0" "0" "0" "0" "1" "1" "1" "0" "1" "1" "1" "1" "0" "1" "0" "0" "0" "0…
NA NA NA NA NA NA NA NA NA NA NA NA NA NA NA NA NA NA NA NA NA NA NA NA NA NA NA NA NA NA NA NA NA NA NA "0" "0" "0" "0" "0" "0" "0" "0" "0" "0" "0" "1" "0" "0" "0" "0" "1" "0" "0" "0" "0" "0" "0" "0" "0" "0" "1" "0" "1" "1" "0" "1" "1" "0" "1" "0" "0" "0" "0" "0" "0" "0" "0" "0" "0" "0" "0" "1" "1" "0" "0" "0" "0" "0" "0" "0" "0" "0" "0" "0" "1" "0" "1" "0" "1" "0" "1" "1" "1" "1" "0" "0" "0" "0…
NA NA NA NA NA NA NA NA NA NA NA NA NA NA NA NA NA NA NA NA NA NA NA NA NA NA NA NA NA NA NA NA NA NA NA "0" "0" "0" "0" "0" "0" "0" "0" "0" "0" "0" "0" "1" "0" "0" "0" "0" "0" "0" "1" "0" "0" "0" "0" "0" "0" "0" "0" "1" "1" "1" "1" "0" "1" "0" "0" "0" "0" "0" "0" "0" "1" "0" "1" "1" "1" "1" "1" "1" "0" "0" "0" "0" "1" "0" "0" "0" "0" "0" "0" "1" "1" "1" "0" "0" "0" "0" "0" "0" "0" "0" "0" "0" "0…
"0" "0" "0" "0" "0" "0" "0" "0" "0" "0" "0" "0" "0" "0" "0" "0" "0" "0" "0" "0" "0" "0" "0" "0" "0" "0" "1" "0" "0" "0" "1" "1" "1" "1" "1" "0" "0" "0" "0" "0" "1" "1" "0" "0" "1" "0" "0" "0" "0" "0" "0" "0" "0" "0" "0" "0" "0" "0" "0" "0" "1" "1" "1" "1" "0" "1" "1" "1" "1" "1" "0" "0" "0" "0" "0" "0" "0" "0" "0" "0" "0" "0" "0" "0" "0" "0" "0" "0" "0" "0" "0" "0" "0" "0" "0" "0" "0" "0" "0" "0"…
"0" "0" "0" "0" "0" "0" "0" "0" "0" "1" "0" "1" "1" "0" "0" "1" "0" "0" "0" "1" "0" "0" "0" "0" "0" "0" "0" "1" "0" "0" "1" "1" "1" "1" "1" "0" "0" "0" "0" "0" "0" "1" "1" "0" "0" "0" "0" "0" "0" "0" "0" "0" "0" "0" "0" "0" "0" "0" "0" "0" "0" "0" "1" "0" "1" "1" "1" "1" "1" "1" "0" "0" "0" "0" "0" "0" "0" "0" "0" "0" "0" "0" "0" "0" "1" "0" "0" "0" "0" "0" "0" "0" "0" "0" "0" "0" "0" "0" "1" "1"…
"0" "0" "0" "0" "0" "0" "0" "1" "0" "0" "0" "0" "0" "0" "1" "0" "0" "0" "0" "0" "0" "0" "0" "0" "0" "0" "0" "0" "0" "0" "1" "1" "1" "1" "1" "0" "0" "0" "0" "0" "0" "0" "0" "1" "0" "0" "0" "0" "1" "0" "0" "0" "0" "0" "0" "0" "0" "0" "0" "0" "1" "0" "1" "1" "0" "1" "1" "1" "1" "1" "0" "0" "0" "0" "0" "0" "0" "0" "0" "0" "0" "0" "0" "0" "0" "0" "0" "0" "0" "0" "0" "0" "0" "0" "0" "0" "0" "0" "0" "0"…
"0" "0" "0" "0" "0" "0" "0" "0" "0" "0" "0" "0" "0" "0" "0" "0" "0" "0" "0" "0" "0" "0" "0" "0" "0" "0" "0" "0" "0" "0" "1" "1" "1" "1" "1" "1" "0" "0" "1" "0" "1" "1" "0" "1" "0" "0" "0" "0" "0" "1" "0" "0" "0" "0" "0" "0" "0" "0" "0" "0" "0" "1" "1" "1" "0" "1" "1" "1" "1" "1" "0" "0" "0" "0" "0" "0" "0" "0" "0" "0" "0" "0" "0" "0" "0" "0" "0" "0" "0" "0" "0" "0" "0" "0" "0" "0" "0" "0" "1" "0"…
"0" "0" "0" "0" "0" "0" "0" "0" "0" "0" "0" "0" "0" "0" "0" "0" "0" "0" "0" "0" "0" "0" "0" "0" "0" "1" "1" "1" "0" "0" "1" "1" "1" "1" "1" "0" "0" "0" "0" "0" "0" "0" "0" "0" "0" "0" "0" "0" "0" "0" "0" "0" "0" "0" "0" "0" "0" "0" "0" "0" "0" "0" "0" "1" "1" "1" "1" "1" "1" "1" "0" "0" "0" "0" "0" "0" "0" "0" "0" "0" "0" "0" "0" "0" "0" "0" "0" "0" "0" "0" "0" "0" "0" "0" "0" "1" "0" "1" "1" "0"…
"0" "0" "0" NA NA "0" "0" "0" NA NA "0" "0" "0" NA NA "0" "0" "0" NA NA "0" "0" "0" NA NA "0" "0" "0" NA NA "1" "1" "1" NA NA "0" "0" "0" "0" "0" "1" "1" "0" "0" "1" "0" "1" "0" "0" "0" "0" "0" "0" "0" "0" "0" "0" "0" "0" "0" "1" "0" "0" "0" "0" "1" "1" "1" "1" "1" "0" "0" "0" "0" "0" "0" "0" "1" "1" "1" "0" "0" "0" "0" "0" "0" "0" "0" "0" "0" "0" "0" "0" "0" "0" "1" "0" "0" "0" "0" "1" "1" "1" "…
"0" "0" "0" "0" "0" "0" "1" "0" "0" "1" "0" "0" "0" "0" "0" "0" "0" "0" "0" "0" "0" "0" "0" "0" "0" "1" "1" "0" "0" "0" "1" "1" "1" "0" "0" "0" "0" "0" "0" "0" "1" "1" "0" "0" "0" "1" "1" "0" "0" "0" "0" "0" "1" "0" "0" "0" "0" "0" "0" "0" "0" "1" "1" "0" "1" "1" "1" "1" "0" "1" "0" "0" "0" "0" "0" "1" "0" "0" "0" "1" "1" "1" "1" "0" "1" "1" "0" "0" "0" "0" "0" "0" "0" "0" "0" "1" "1" "0" "1" "1"…
"0" "0" "0" "0" "0" "0" "0" "0" "0" "1" "1" "0" "0" "0" "0" "0" "0" "0" "0" "0" "0" "0" "0" "0" "0" "1" "1" "0" "1" "1" "1" "1" "1" "0" "1" "0" "0" "0" "0" "0" "0" "0" "0" "0" "0" "0" "0" "0" "0" "0" "0" "0" "0" "0" "0" "0" "0" "0" "0" "0" "1" "1" "0" "1" "1" "1" "1" "1" "0" "1" "0" "0" "0" "0" "0" "0" "1" "0" "0" "0" "1" "1" "1" "1" "1" "0" "0" "0" "0" "0" "0" "0" "0" "0" "0" "1" "1" "0" "1" "1"…
"0" "0" "0" "0" "0" "0" "0" "0" "1" "0" "1" "0" "0" "0" "0" "0" "0" "0" "0" "0" "0" "0" "0" "0" "0" "1" "0" "0" "0" "0" "1" "0" "1" "1" "1" "0" "0" "0" "0" "0" "0" "0" "0" "0" "0" "1" "0" "0" "0" "0" "0" "0" "0" "0" "0" "0" "0" "0" "0" "0" "1" "0" "0" "0" "1" "0" "1" "1" "0" "1" "0" "0" "0" "0" "0" "1" "0" "0" "0" "0" "1" "1" "1" "1" "0" "0" "0" "0" "0" "0" "0" "0" "0" "0" "0" "1" "1" "0" "0" "0"…
"0" "0" "0" "0" "0" "1" "1" "1" "0" "0" "0" "0" "1" "0" "1" "0" "0" "0" "0" "0" "0" "0" "0" "0" "0" "0" "0" "0" "0" "0" "1" "1" "1" "1" "1" "0" "0" "0" "0" "0" "0" "0" "0" "0" "1" "0" "0" "1" "0" "0" "0" "0" "0" "0" "0" "0" "0" "0" "0" "0" "1" "1" "1" "0" "1" "1" "1" "1" "1" "1" "0" "0" "0" "0" "0" "1" "0" "0" "1" "0" "1" "0" "1" "0" "1" "0" "0" "0" "0" "0" "0" "0" "0" "0" "0" "0" "0" "1" "1" "1"…
"0" "0" "0" "0" "0" "0" "0" "0" "0" "1" "0" "0" "0" "0" "0" "0" "0" "0" "0" "0" "0" "0" "0" "0" "0" "1" "0" "1" "1" "0" "0" "1" "1" "0" "1" "0" "0" "0" "0" "0" "0" "0" "0" "0" "1" "0" "0" "0" "0" "0" "0" "0" "0" "0" "0" "0" "0" "0" "0" "0" "1" "0" "1" "0" "1" "1" "1" "1" "1" "1" "0" "0" "0" "0" "0" "0" "0" "0" "0" "0" "0" "1" "0" "0" "1" "0" "0" "0" "0" "0" "0" "0" "0" "0" "0" "1" "0" "0" "0" "1"…
"0" "0" "0" NA NA "0" "0" "1" NA NA "0" "0" "0" NA NA "0" "0" "0" NA NA "0" "0" "0" NA NA "0" "1" "1" NA NA "1" "0" "0" NA NA "0" "0" "1" "0" "0" "0" "0" "0" "0" "1" "0" "0" "0" "0" "0" "0" "0" "1" "0" "0" "0" "0" "0" "0" "0" "1" "1" "1" "0" "0" "0" "0" "1" "1" "1" "0" "0" "0" "0" "0" "0" "0" "1" "0" "0" "1" "1" "0" "0" "0" "0" "0" "0" "0" "0" "0" "0" "0" "0" "0" "0" "0" "0" "0" "0" "1" "1" "1" "…
"0" "0" "0" "0" "0" "0" "0" "0" "0" "0" "0" "0" "0" "1" "0" "0" "0" "0" "0" "0" "0" "0" "0" "0" "0" "0" "0" "1" "0" "0" "1" "1" "1" "1" "1" "0" "0" "0" "0" "0" "0" "0" "0" "0" "0" "0" "0" "0" "0" "0" "0" "0" "0" "0" "0" "0" "0" "0" "0" "0" "0" "1" "0" "1" "0" "1" "1" "1" "1" "1" "0" "0" "0" "0" "0" "0" "0" "0" "0" "0" "1" "0" "1" "0" "0" "0" "0" "0" "0" "0" "0" "0" "0" "0" "0" "0" "0" "0" "0" "0"…
"0" "0" "0" "0" "0" "0" "0" "0" "0" "0" "0" "1" "0" "0" "0" "0" "0" "0" "0" "0" "0" "0" "0" "0" "0" "0" "0" "0" "0" "0" "1" "0" "1" "1" "1" "0" "0" "0" "0" "0" "0" "0" "0" "0" "0" "1" "0" "1" "0" "0" "0" "0" "0" "0" "0" "0" "0" "0" "0" "0" "0" "0" "0" "1" "0" "1" "1" "1" "1" "0" "0" "0" "0" "0" "0" "0" "0" "0" "0" "0" "0" "0" "1" "0" "0" "0" "0" "0" "1" "0" "0" "0" "0" "0" "0" "1" "1" "0" "1" "1"…
"0" "0" "0" "0" "0" "0" "0" "0" "0" "0" "0" "0" "0" "0" "0" "0" "0" "1" "0" "0" "0" "0" "0" "0" "0" "0" "0" "0" "0" "0" "1" "1" "1" "1" "0" "0" "0" "0" "0" "0" "0" "0" "0" "0" "0" "0" "0" "0" "0" "0" "0" "0" "0" "0" "0" "0" "0" "0" "0" "0" "1" "0" "0" "0" "0" "1" "1" "1" "1" "0" "0" "0" "0" "0" "0" "0" "0" "0" "0" "0" "0" "0" "0" "0" "0" "0" "0" "0" "0" "0" "0" "0" "0" "0" "0" "0" "1" "0" "0" "1"…
"0" "0" "0" "0" "0" "0" "0" "0" "0" "0" "0" "0" "0" "0" "0" "0" "0" "0" "0" "0" "0" "0" "0" "0" "0" "0" "0" "1" "0" "1" "0" "1" "1" "1" "0" "0" "0" "0" "0" "0" "0" "0" "0" "0" "0" "0" "0" "0" "0" "0" "0" "0" "0" "0" "0" "0" "0" "0" "0" "0" "0" "1" "1" "0" "0" "1" "0" "1" "1" "1" "0" "0" "0" "0" "0" "0" "0" "0" "1" "0" "0" "0" "0" "0" "0" "0" "0" "0" "1" "0" "0" "0" "0" "0" "0" "1" "0" "1" "1" "0"…
"0" "0" "0" "0" "0" "0" "0" "0" "0" "0" "0" "0" "0" "0" "0" "0" "0" "0" "0" "0" "0" "0" "0" "0" "0" "0" "0" "1" "0" "0" "0" "0" "1" "1" "1" "0" "0" "0" "0" "0" "0" "1" "0" "0" "0" "0" "0" "0" "0" "0" "0" "0" "0" "0" "0" "0" "0" "0" "0" "0" "0" "1" "0" "0" "0" "1" "1" "0" "1" "0" "0" "0" "0" "0" "0" "0" "0" "1" "0" "0" "0" "0" "0" "0" "1" "0" "0" "0" "0" "0" "0" "0" "0" "0" "0" "1" "1" "1" "1" "1"…
"0" "0" "0" NA NA "0" "0" "0" NA NA "1" "0" "0" NA NA "0" "0" "0" NA NA "0" "0" "0" NA NA "0" "0" "0" NA NA "1" "1" "1" NA NA "0" "0" "0" "0" "0" "0" "0" "0" "0" "0" "0" "0" "0" "0" "0" "0" "0" "0" "0" "0" "0" "0" "0" "0" "0" "0" "1" "0" "0" "0" "1" "1" "1" "1" "1" "0" "0" "0" "0" "0" "0" "0" "0" "0" "0" "0" "0" "1" "1" "0" "0" "1" "0" "0" "0" "0" "0" "0" "0" "0" "0" "1" "1" "1" "0" "0" "0" "1" "…
"0" "0" "0" "0" "0" "0" "0" "0" "0" "0" "0" "0" "0" "0" "0" "0" "0" "0" "0" "0" "0" "0" "0" "0" "0" "0" "1" "1" "0" "0" "1" "1" "1" "1" "1" "0" "0" "0" "0" "0" "0" "0" "0" "0" "0" "0" "0" "0" "0" "1" "0" "1" "0" "0" "0" "0" "0" "0" "0" "0" "0" "0" "0" "0" "0" "0" "1" "1" "1" "1" "0" "0" "0" "0" "0" "0" "0" "0" "1" "0" "0" "0" "0" "1" "0" "0" "0" "0" "0" "0" "0" "0" "0" "0" "0" "0" "1" "0" "0" "1"…
"0" "0" "0" "0" "0" "0" "0" "0" "0" "0" "0" "0" "0" "0" "1" "0" "0" "0" "0" "0" "0" "0" "0" "0" "0" "1" "1" "1" "0" "1" "1" "1" "1" "1" "1" "0" "0" "0" "0" "0" "0" "0" "0" "0" "0" "0" "0" "0" "0" "0" "0" "0" "0" "0" "0" "0" "0" "0" "0" "0" "0" "0" "0" "0" "0" "0" "0" "0" "1" "1" "0" "0" "0" "0" "0" "0" "0" "1" "1" "0" "0" "0" "0" "0" "0" "0" "0" "0" "0" "0" "0" "0" "0" "0" "0" "1" "0" "1" "0" "1"…
"0" "0" "0" "0" "0" "0" "0" "0" "0" "0" "1" "0" "0" "0" "0" "0" "0" "0" "0" "0" "0" "0" "0" "0" "0" "1" "1" "1" "1" "0" "1" "1" "1" "1" "1" "0" "0" "0" "0" "0" "0" "0" "0" "1" "0" "0" "0" "0" "0" "0" "0" "0" "0" "0" "0" "0" "0" "0" "0" "0" "0" "1" "0" "0" "0" "1" "1" "1" "0" "1" "0" "0" "0" "0" "0" "1" "1" "0" "1" "1" "1" "1" "0" "0" "0" "0" "0" "0" "0" "0" "0" "0" "0" "0" "0" "1" "1" "0" "0" "1"…
"0" "0" "0" "0" "0" "0" "1" "0" "0" "0" "0" "0" "0" "0" "0" "0" "0" "0" "0" "0" "0" "0" "0" "0" "0" "0" "1" "1" "0" "1" "0" "0" "1" "1" "1" "0" "0" "0" "0" "0" "0" "0" "0" "0" "0" "0" "0" "0" "1" "0" "0" "0" "0" "1" "0" "0" "0" "0" "0" "0" "0" "0" "1" "0" "0" "1" "0" "1" "1" "1" "0" "0" "0" "0" "0" "0" "0" "0" "0" "0" "0" "0" "1" "0" "0" "0" "0" "0" "0" "0" "0" "0" "0" "0" "0" "1" "1" "1" "0" "0"…
"0" "0" "0" "0" "0" "0" "0" "0" "0" "0" "0" "0" "0" "0" "0" "0" "1" "0" "0" "0" "0" "0" "0" "0" "0" "0" "1" "0" "0" "0" "1" "0" "1" "0" "0" "0" "0" "0" "0" "0" "0" "0" "0" "0" "0" "0" "1" "0" "0" "0" "0" "0" "0" "1" "0" "0" "0" "0" "0" "0" "1" "0" "0" "1" "0" "1" "1" "0" "0" "1" "0" "0" "0" "0" "0" "0" "1" "0" "0" "0" "0" "1" "0" "0" "0" "0" "1" "0" "0" "0" "0" "0" "0" "0" "0" "0" "1" "1" "1" "0"…
"0" "0" "0" NA NA "0" "1" "0" NA NA "0" "0" "0" NA NA "0" "0" "0" NA NA "0" "0" "0" NA NA "0" "1" "0" NA NA "1" "1" "1" NA NA "0" NA NA NA NA "0" NA NA NA NA "0" NA NA NA NA "0" NA NA NA NA "0" NA NA NA NA "0" NA NA NA NA "1" NA NA NA NA "0" "0" "0" "0" "0" "0" "0" "0" "0" "1" "0" "0" "0" "0" "0" "0" "0" "0" "0" "0" "0" "0" "0" "0" "0" "0" "0" "0" "1" "1" "1" "1" "1" "1" "1" "0" "0" "0" "0" "0" "…
"0" "0" "0" "0" "0" "0" "1" "0" "0" "0" "0" "0" "0" "0" "0" "0" "0" "0" "0" "0" "0" "0" "0" "0" "0" "1" "1" "1" "1" "0" "1" "0" "1" "1" "1" "0" "0" "0" "0" "0" "1" "1" "1" "0" "0" "0" "1" "0" "0" "0" "0" "0" "0" "0" "1" "0" "0" "0" "0" "0" "0" "0" "0" "0" "1" "1" "1" "1" "1" "1" "0" "0" "0" "0" "0" "1" "0" "0" "0" "0" "1" "1" "0" "0" "0" "0" "0" "1" "1" "0" "0" "0" "0" "0" "0" "1" "1" "1" "0" "0"…
"0" "1" "0" "0" "0" "0" "0" "0" "0" "1" "0" "0" "0" "0" "0" "0" "0" "0" "0" "0" "0" "0" "0" "0" "0" "0" "1" "1" "1" "1" "1" "0" "1" "1" "0" "0" "0" "0" "0" "0" "0" "0" "0" "0" "0" "0" "1" "0" "0" "0" "0" "1" "0" "0" "0" "0" "0" "0" "0" "0" "1" "1" "0" "1" "0" "0" "0" "1" "1" "0" "0" "0" "0" "0" "0" "0" "0" "0" "0" "1" "1" "0" "0" "0" "0" "1" "0" "0" "0" "1" "0" "0" "0" "0" "0" "1" "1" "1" "1" "1"…
"0" "0" "0" "0" "0" "0" "0" "0" "1" "0" "0" "0" "0" "0" "0" "0" "0" "0" "0" "0" "0" "0" "0" "0" "0" "0" "0" "1" "0" "1" "0" "1" "1" "1" "1" "0" "0" "0" "0" "0" "0" "0" "0" "0" "0" "0" "0" "0" "0" "0" "0" "1" "0" "0" "0" "0" "0" "0" "0" "0" "1" "1" "0" "0" "0" "1" "0" "1" "0" "0" "0" "0" "0" "0" "0" "1" "0" "0" "1" "0" "1" "1" "1" "1" "0" "0" "1" "0" "0" "0" "0" "0" "0" "0" "0" "0" "0" "0" "1" "1"…
"0" "0" "0" "0" "0" "1" "1" "1" "0" "0" "0" "0" "0" "0" "0" "0" "0" "0" "0" "0" "0" "0" "0" "0" "0" "0" "0" "0" "0" "0" "1" "0" "0" "1" "0" "0" "0" "0" "0" "0" "0" "1" "0" "0" "0" "0" "0" "0" "0" "0" "0" "1" "0" "0" "0" "0" "0" "0" "0" "0" "1" "0" "0" "1" "1" "0" "1" "1" "1" "0" "0" "0" "0" "0" "0" "0" "0" "0" "0" "0" "0" "0" "0" "0" "0" "0" "0" "0" "0" "0" "0" "0" "0" "0" "0" "0" "1" "0" "0" "0"…
"0" "0" "0" "0" "0" "0" "0" "1" "0" "0" "0" "1" "0" "0" "0" "0" "0" "0" "0" "1" "0" "0" "0" "0" "0" "0" "1" "1" "0" "0" "1" "1" "1" "1" "1" "0" "0" "0" "0" "0" "0" "0" "0" "1" "0" "0" "0" "0" "1" "0" "0" "0" "0" "0" "0" "0" "0" "0" "0" "0" "1" "1" "1" "1" "0" "1" "1" "1" "0" "0" "0" "0" "0" "0" "0" "0" "0" "0" "0" "0" "0" "1" "0" "0" "0" "0" "0" "0" "0" "0" "0" "0" "0" "0" "0" "1" "0" "1" "1" "1"…
"0" "0" "0" NA NA "0" "0" "0" NA NA "0" "0" "1" NA NA "0" "0" "0" NA NA "0" "0" "0" NA NA "0" "0" "0" NA NA "1" "1" "1" NA NA "0" "1" "0" "1" "0" "1" "0" "0" "1" "0" "1" "0" "0" "0" "0" "0" "0" "0" "1" "0" "0" "0" "0" "0" "0" "0" "1" "1" "1" "0" "1" "1" "1" "0" "1" "0" "0" "0" "0" "0" "0" "0" "0" "0" "0" "0" "0" "0" "0" "0" "0" "0" "0" "1" "0" "0" "0" "0" "0" "0" "0" "0" "0" "0" "0" "1" "1" "0" "…
"0" "0" "0" "0" "0" "0" "0" "0" "0" "0" "0" "1" "0" "0" "0" "0" "0" "0" "0" "0" "0" "0" "0" "0" "0" "0" "0" "1" "1" "0" "1" "0" "1" "1" "1" "0" "0" "0" "0" "0" "0" "0" "0" "0" "1" "1" "0" "0" "0" "0" "0" "0" "0" "0" "0" "0" "0" "0" "0" "0" "0" "0" "1" "1" "1" "1" "1" "1" "1" "0" "0" "0" "0" "0" "0" "0" "0" "1" "0" "0" "0" "0" "0" "0" "0" "0" "1" "1" "0" "0" "0" "0" "0" "0" "0" "0" "1" "1" "1" "0"…
"0" "0" "0" "0" "0" "0" "0" "0" "0" "0" "0" "0" "0" "0" "0" "0" "0" "0" "0" "0" "0" "0" "0" "0" "0" "1" "0" "0" "0" "0" "1" "1" "0" "1" "1" "0" "0" "0" "1" "1" "0" "0" "0" "0" "0" "0" "0" "0" "0" "0" "0" "0" "0" "0" "0" "0" "0" "0" "0" "0" "0" "0" "0" "0" "0" "1" "0" "1" "1" "0" "0" "0" "0" "0" "0" "0" "0" "0" "1" "0" "0" "0" "1" "1" "1" "0" "0" "0" "0" "0" "0" "0" "0" "0" "0" "1" "0" "0" "0" "1"…
"0" "0" "0" "0" "0" "0" "1" "0" "0" "0" "0" "0" "0" "0" "0" "0" "0" "0" "0" "0" "0" "0" "0" "0" "0" "1" "0" "1" "0" "0" "1" "0" "0" "0" "1" "0" "0" "0" "0" "0" "0" "0" "0" "0" "0" "0" "0" "0" "0" "0" "0" "0" "0" "0" "0" "0" "0" "0" "0" "0" "0" "0" "1" "0" "0" "1" "0" "1" "1" "1" "0" "0" "0" "0" "0" "0" "0" "0" "0" "1" "0" "0" "0" "0" "0" "0" "0" "0" "1" "0" "0" "0" "0" "0" "0" "0" "0" "1" "1" "1"…
"0" "0" "0" "0" "0" "0" "1" "0" "0" "0" "0" "0" "0" "0" "0" "0" "0" "0" "0" "0" "0" "0" "0" "0" "0" "0" "1" "1" "1" "0" "1" "1" "1" "0" "0" "0" "0" "0" "0" "0" "0" "0" "0" "1" "0" "0" "0" "0" "1" "0" "0" "0" "0" "0" "0" "0" "0" "0" "0" "0" "1" "0" "0" "1" "0" "1" "1" "0" "1" "1" "0" "0" "0" "0" "0" "0" "0" "0" "0" "1" "0" "0" "0" "1" "1" "0" "0" "0" "0" "1" "0" "0" "0" "0" "0" "0" "0" "0" "1" "1"…
"0" "0" "0" "0" "0" "0" "0" "0" "0" "0" "1" "1" "0" "0" "0" "0" "0" "0" "0" "0" "0" "0" "0" "0" "0" "0" "1" "0" "1" "0" "1" "1" "1" "1" "1" "0" "0" "0" "0" "0" "0" "0" "0" "0" "0" "0" "1" "0" "0" "1" "0" "0" "0" "0" "0" "0" "0" "0" "0" "0" "0" "1" "1" "0" "1" "0" "1" "1" "1" "1" "0" "0" "0" "0" "0" "0" "0" "0" "1" "0" "0" "0" "0" "0" "1" "0" "0" "1" "0" "0" "0" "0" "0" "0" "0" "1" "0" "0" "0" "1"…
"0" "0" "0" NA NA "0" "0" "0" NA NA "1" "1" "0" NA NA "0" "0" "0" NA NA "0" "0" "0" NA NA "0" "1" "1" NA NA "1" "0" "1" NA NA "0" "0" "0" "0" "0" "0" "0" "0" "1" "0" "1" "0" "0" "0" "0" "0" "0" "0" "0" "1" "0" "0" "0" "0" "0" "1" "1" "0" "1" "0" "1" "1" "0" "1" "1" "0" "0" "0" "0" "0" "0" "0" "0" "0" "0" "0" "1" "0" "0" "0" "0" "0" "0" "0" "0" "0" "0" "0" "0" "0" "0" "0" "0" "0" "0" "1" "0" "0" "…
"0" "0" "0" "0" "0" "1" "0" "0" "0" "0" "0" "0" "0" "0" "0" "0" "0" "0" "0" "0" "0" "0" "0" "0" "0" "1" "1" "0" "0" "0" "1" "1" "1" "0" "1" "0" "0" "0" "0" "0" "0" "0" "0" "0" "0" "0" "0" "0" "0" "0" "0" "0" "0" "0" "0" "0" "0" "0" "0" "0" "0" "0" "0" "0" "0" "0" "0" "0" "0" "0" "0" "0" "0" "0" "0" "0" "0" "0" "0" "0" "1" "0" "1" "0" "1" "1" "1" "1" "1" "1" "0" "0" "0" "0" "0" "0" "1" "0" "1" "1"…
"0" "0" "0" "0" "0" "0" "0" "1" "0" "0" "0" "0" "0" "0" "0" "0" "0" "0" "0" "0" "0" "0" "0" "0" "0" "0" "1" "0" "0" "0" "1" "1" "1" "0" "0" "0" "0" "0" "0" "0" "0" "0" "0" "0" "0" "0" "0" "0" "0" "0" "0" "0" "0" "0" "0" "0" "0" "0" "0" "0" "0" "0" "0" "0" "0" "0" "0" "0" "0" "0" "0" "0" "0" "0" "0" "0" "0" "0" "0" "0" "0" "0" "0" "0" "0" "0" "0" "0" "1" "1" "0" "0" "0" "0" "0" "1" "0" "0" "0" "1"…
"0" "0" "0" "0" "0" "0" "0" "0" "1" "1" "0" "0" "0" "0" "0" "0" "0" "0" "0" "0" "0" "0" "0" "0" "0" "0" "0" "0" "0" "1" "0" "1" "1" "1" "0" NA "0" NA NA NA NA "0" NA NA NA NA "0" NA NA NA NA "0" NA NA NA NA "0" NA NA NA NA "0" NA NA NA NA "0" NA NA NA "0" "0" "0" "0" "0" "0" "0" "0" "0" "0" "0" "0" "0" "0" "0" "0" "0" "0" "1" "0" "0" "0" "0" "0" "0" "0" "1" "0" "0" "1" "0" "1" "1" "0" "1" "0" "0"…
"0" "0" "0" "0" "0" "0" "0" "0" "0" "0" "0" "0" "0" "0" "0" "0" "0" "0" "0" "0" "0" "0" "0" "0" "0" "0" "0" "0" "0" "0" "1" "1" "1" "0" "1" NA NA NA NA NA NA NA NA NA NA NA NA NA NA NA NA NA NA NA NA NA NA NA NA NA NA NA NA NA NA NA NA NA NA NA "0" "0" "0" "0" "0" "0" "0" "0" "0" "0" "0" "0" "0" "0" "0" "0" "1" "1" "0" "0" "0" "0" "0" "0" "0" "0" "1" "0" "0" "0" "1" "1" "1" "1" "1" "0" "0" "0" "0…
"0" "0" "0" "0" "0" "0" "0" "0" "0" "0" "0" "0" "0" "0" "0" "0" "0" "0" "0" "0" "0" "0" "0" "0" "0" "0" "0" "0" "0" "0" "1" "1" "1" "0" "0" NA NA NA NA NA NA NA NA NA NA NA NA NA NA NA NA NA NA NA NA NA NA NA NA NA NA NA NA NA NA NA NA NA NA NA "0" "0" "0" "0" "0" "0" "0" "0" "0" "0" "0" "0" "0" "0" "0" "0" "0" "0" "0" "0" "0" "0" "0" "0" "0" "0" "0" "0" "0" "1" "1" "0" "0" "1" "1" "0" "0" "0" "0…
"0" "0" "1" NA NA "0" "0" "0" NA NA "0" "1" "0" NA NA "0" "0" "0" NA NA "0" "0" "0" NA NA "0" "0" "0" NA NA "1" "1" "0" NA NA NA NA NA NA NA NA NA NA NA NA NA NA NA NA NA NA NA NA NA NA NA NA NA NA NA NA NA NA NA NA NA NA NA NA NA "0" "0" "0" "0" "0" "0" "0" "0" "1" "0" "0" "0" "0" "0" "0" "0" "0" "0" "1" "1" "0" "0" "0" "0" "0" "0" "0" "0" "0" "0" "1" "1" "0" "1" "0" "0" "0" "0" "0" "0" "0" "0" …
"0" "0" "0" "0" "0" "0" "0" "0" "0" "0" "1" "1" "0" "0" "0" "1" "0" "0" "0" "1" "0" "0" "0" "0" "0" "0" "0" "0" "0" "0" "1" "1" "1" "1" "1" "0" "0" "0" "0" "0" "1" "0" "0" "0" "0" "0" "0" "0" "0" "0" "1" "0" "0" "0" "1" "0" "0" "0" "0" "0" "1" "0" "0" "0" "0" "1" "1" "1" "1" "1" "0" "0" "0" "0" "0" "0" "0" "0" "0" "0" "1" "0" "0" "0" "0" "0" "0" "0" "0" "1" "0" "0" "0" "0" "0" "0" "0" "0" "0" "0"…
"0" "0" "0" "0" "0" "0" "0" "0" "0" "0" "0" "0" "0" "0" "0" "0" "0" "0" "0" "0" "0" "0" "0" "0" "0" "0" "0" "0" "0" "0" "0" "0" "0" "1" "0" "0" "0" "0" "0" "0" "0" "0" "0" "1" "0" "0" "0" "0" "0" "0" "0" "0" "1" "0" "1" "0" "0" "0" "0" "0" "0" "0" "0" "0" "0" "0" "0" "1" "0" "1" "0" "0" "0" "0" "0" "0" "0" "0" "0" "0" "0" "0" "0" "0" "1" "0" "0" "0" "0" "0" "0" "0" "0" "0" "0" "0" "0" "0" "0" "1"…
"0" "0" "0" "0" "0" "0" "0" "0" "0" "0" "0" "0" "0" "0" "0" "1" "0" "0" "0" "0" "0" "0" "0" "0" "0" "0" "0" "0" "0" "0" "0" "0" "0" "1" "1" "0" "0" "0" "0" "0" "0" "0" "0" "0" "0" "0" "0" "0" "0" "0" "0" "0" "0" "0" "0" "0" "0" "0" "0" "0" "0" "0" "0" "0" "1" "0" "1" "1" "1" "1" "0" "0" "1" "0" "0" "0" "0" "1" "0" "0" "0" "1" "0" "0" "0" "1" "0" "0" "0" "0" "0" "0" "0" "0" "0" "0" "1" "0" "1" "0"…
"0" "0" "0" "0" "0" "0" "0" "0" "0" "0" "0" "0" "0" "0" "0" "0" "0" "0" "0" "0" "0" "0" "0" "0" "0" "0" "0" "0" "0" "0" "0" "1" "0" "1" "0" "0" "0" "0" "0" "0" "0" "0" "0" "0" "0" "0" "0" "0" "0" "0" "0" "0" "0" "0" "0" "0" "0" "0" "0" "0" "0" "0" "0" "0" "0" "0" "1" "0" "1" "0" "0" "0" "0" "0" "0" "0" "0" "1" "0" "1" "0" "0" "0" "0" "0" "0" "0" "1" "0" "0" "0" "0" "0" "0" "0" "0" "0" "1" "1" "0"…
"0" "0" "0" "0" "0" "0" "0" "0" "1" "0" "0" "0" "0" "0" "0" "0" "0" "1" "0" "0" "0" "0" "0" "0" "0" "0" "0" "0" "0" "0" "1" "1" "0" "0" "0" "0" "0" "0" "0" "0" "0" "0" "0" "0" "0" "0" "0" "0" "0" "0" "0" "0" "1" "0" "0" "0" "0" "0" "0" "0" "1" "0" "1" "1" "0" "0" "1" "1" "1" "1" "0" "0" "0" "0" "0" "0" "0" "0" "0" "0" "0" "0" "0" "0" "0" "1" "0" "0" "1" "0" "0" "0" "0" "0" "0" "0" "0" "0" "0" "1"…
"0" "0" "0" "0" "0" "0" "0" "0" "0" "0" "0" "0" "0" "0" "0" "0" "1" "1" "0" "0" "0" "0" "0" "0" "0" "0" "0" "0" "0" "0" "0" "1" "1" "0" "0" "0" "0" "0" "0" "0" "0" "0" "0" "0" "0" "0" "0" "1" "0" "0" "0" "0" "0" "0" "0" "0" "0" "0" "0" "0" "0" "0" "0" "0" "0" "1" "0" "1" "0" "0" "0" "0" "0" "0" "0" "0" "0" "0" "0" "0" "0" "0" "0" "0" "0" "0" "0" "0" "0" "1" "0" "0" "0" "0" "0" "0" "0" "0" "0" "1"…
"0" "0" "0" "0" "0" "0" "0" "0" "0" "0" "0" "0" "0" "0" "0" "0" "0" "0" "0" "0" "0" "0" "0" "0" "0" "0" "0" "0" "0" "0" "0" "0" "0" "1" "0" "1" "0" "0" "0" "0" "0" "0" "0" "0" "0" "0" "0" "0" "0" "0" "0" "0" "0" "0" "1" "0" "0" "0" "0" "0" "0" "0" "0" "0" "1" "0" "0" "0" "1" "1" "0" "0" "0" "0" "0" "0" "0" "0" "0" "0" "0" "0" "0" "0" "0" "0" "0" "0" "0" "0" "0" "0" "0" "0" "0" "0" "0" "0" "0" "0"…
"0" "0" "1" "0" "0" "1" "0" "0" "0" "0" "1" "0" "1" "0" "0" "0" "0" "0" "0" "0" "0" "0" "0" "0" "0" "0" "0" "0" "0" "0" "1" "1" "0" "0" "0" "0" "0" "0" "0" "0" "1" "0" "1" "1" "0" "0" "0" "0" "0" "0" "0" "0" "0" "0" "0" "0" "0" "0" "0" "0" "1" "0" "1" "0" "0" "0" "1" "1" "1" "0" "0" "0" "0" "0" "0" "0" "1" "1" "0" "0" "0" "0" "0" "0" "1" "0" "0" "0" "0" "1" "0" "0" "0" "0" "0" "0" "0" "0" "0" "1"…
"0" "0" "0" "1" "0" "0" "0" "0" "0" "0" "0" "0" "0" "0" "0" "0" "0" "0" "1" "0" "0" "0" "0" "0" "0" "0" "0" "0" "0" "1" "1" "0" "1" "0" "1" "0" "0" "0" "0" "0" "1" "0" "1" "0" "1" "0" "0" "0" "0" "0" "0" "0" "0" "0" "1" "0" "0" "0" "0" "0" "0" "0" "0" "0" "1" "1" "1" "0" "1" "0" "0" "0" "0" "0" "0" "0" "0" "0" "1" "1" "0" "0" "1" "1" "0" "0" "0" "0" "1" "1" "0" "0" "0" "0" "0" "0" "0" "0" "1" "1"…
"0" "0" "0" "0" "0" "0" "0" "0" "0" "0" "0" "0" "0" "0" "0" "0" "0" "0" "0" "0" "0" "0" "0" "0" "0" "1" "0" "0" "0" "0" "0" "1" "1" "1" "0" "0" "0" "0" "0" "0" "0" "0" "0" "0" "0" "0" "0" "0" "0" "0" "0" "0" "0" "0" "0" "0" "0" "0" "0" "0" "0" "0" "0" "0" "0" "1" "0" "1" "0" "0" "0" "0" "0" "0" "1" "0" "0" "1" "1" "1" "0" "0" "0" "0" "0" "0" "0" "1" "0" "0" "0" "0" "0" "0" "0" "0" "0" "0" "0" "0"…
"0" "0" "0" "0" "0" "0" "0" "0" "0" "0" "0" "0" "0" "0" "0" "0" "0" "0" "1" "1" "0" "0" "0" "0" "0" "0" "0" "0" "0" "0" "1" "1" "0" "0" "0" "0" "0" "0" "0" "0" "0" "1" "0" "0" "0" "0" "0" "0" "0" "0" "0" "0" "0" "0" "0" "0" "0" "0" "0" "0" "0" "0" "0" "1" "0" "0" "0" "1" "1" "0" "0" "0" "0" "0" "0" "0" "0" "1" "1" "0" "0" "0" "0" "0" "1" "0" "0" "1" "0" "1" "0" "0" "0" "1" "0" "1" "0" "1" "0" "0"…
"0" "0" "0" "0" "0" "1" "0" "0" "0" "0" "0" "0" "1" "0" "0" "0" "0" "0" "0" "0" "0" "0" "0" "0" "0" "0" "0" "0" "0" "0" "1" "1" "1" "0" "0" "0" "0" "0" "0" "0" "0" "1" "0" "0" "0" "0" "0" "0" "0" "0" "0" "0" "0" "0" "0" "0" "0" "0" "0" "0" "0" "0" "0" "0" "0" "0" "1" "1" "1" "1" "0" "0" "0" "0" "0" "0" "1" "0" "0" "0" "0" "0" "0" "0" "0" "0" "0" "0" "0" "0" "0" "0" "0" "0" "0" "0" "0" "0" "0" "0"…
"0" "0" "0" "0" "0" "0" "0" "0" "0" "0" "0" "0" "0" "0" "0" "0" "0" "0" "0" "0" "0" "0" "0" "0" "0" "0" "0" "0" "0" "0" "1" "1" "1" "0" "1" "0" "0" "0" "0" "0" "0" "0" "0" "0" "1" "0" "0" "0" "0" "0" "0" "0" "0" "0" "0" "0" "0" "0" "0" "0" "0" "0" "0" "0" "0" "0" "0" "1" "1" "1" "0" "0" "0" "0" "0" "0" "0" "0" "0" "0" "0" "0" "0" "0" "0" "0" "1" "1" "0" "0" "0" "0" "0" "0" "0" "0" "0" "0" "0" "0"…
"0" "0" "0" "0" "0" "0" "0" "0" "0" "0" "0" "0" "0" "0" "0" "0" "0" "0" "0" "0" "0" "0" "0" "0" "0" "0" "0" "0" "0" "0" "0" "1" "1" "1" "0" "0" "0" "0" "0" "0" "0" "0" "0" "0" "0" "0" "0" "0" "0" "0" "0" "1" "0" "1" "0" "0" "0" "0" "0" "0" "0" "0" "0" "0" "0" "1" "1" "0" "1" "0" "0" "0" "0" "0" "0" "0" "0" "0" "0" "0" "0" "0" "0" "0" "0" "0" "0" "1" "0" "0" "0" "0" "0" "0" "0" "0" "0" "0" "0" "0"…
"0" "0" "0" "0" "0" "0" "0" "0" "0" "0" "0" "0" "0" "0" "0" "0" "0" "0" "0" "0" "0" "0" "0" "0" "0" "0" "0" "0" "0" "0" "0" "0" "0" "1" "1" "0" "0" "0" "0" "0" "1" "0" "0" "0" "0" "0" "0" "0" "0" "0" "0" "0" "0" "0" "0" "0" "0" "0" "0" "0" "0" "0" "0" "0" "0" "1" "1" "1" "0" "1" "0" "0" "0" "0" "0" "0" "0" "0" "0" "1" "0" "0" "0" "0" "0" "0" "0" "0" "1" "0" "0" "0" "0" "0" "0" "0" "0" "0" "0" "0"…
"0" "0" "0" "0" "0" "0" "0" "0" "0" "0" "0" "0" "0" "0" "0" "0" "0" "0" "0" "0" "0" "0" "0" "0" "0" "1" "0" "0" "0" "0" "1" "1" "1" "0" "1" "0" "0" "0" "0" "0" "1" "0" "0" "0" "0" "0" "0" "0" "0" "0" "0" "1" "0" "0" "0" "0" "0" "0" "0" "0" "1" "0" "0" "0" "0" "0" "1" "1" "1" "1" "1" "0" "0" "0" "0" "1" "1" "0" "1" "0" "0" "0" "0" "0" "0" "1" "1" "0" "0" "1" "0" "0" "0" "0" "0" "0" "0" "0" "0" "0"…
"0" "0" "0" "0" "0" "0" "0" "0" "1" "0" "0" "0" "0" "0" "0" "0" "0" "1" "0" "0" "0" "0" "0" "0" "0" "0" "0" "0" "0" "0" "1" "0" "1" "1" "0" "0" "0" "0" "0" "0" "0" "0" "0" "0" "0" "0" "0" "0" "0" "0" "0" "0" "1" "0" "0" "0" "0" "0" "0" "0" "0" "0" "0" "0" "0" "1" "1" "1" "1" "1" "0" "0" "0" "0" "0" "0" "0" "0" "1" "1" "0" "0" "0" "0" "0" "0" "0" "1" "1" "1" "0" "0" "0" "0" "0" "0" "0" "0" "0" "0"…
"0" "0" "0" "0" "0" "0" "1" "0" "0" "0" "0" "0" "0" "0" "0" "0" "0" "0" "0" "0" "0" "0" "0" "0" "0" "0" "0" "0" "0" "0" "1" "0" "0" "0" "0" "0" "0" "0" "0" "0" "0" "0" "0" "0" "1" "0" "0" "0" "0" "0" "0" "1" "0" "0" "0" "0" "0" "0" "0" "0" "0" "0" "0" "0" "0" "0" "0" "1" "1" "0" "0" "0" "0" "0" "0" "0" "0" "1" "1" "0" "0" "1" "1" "1" "0" "0" "1" "1" "0" "1" "0" "0" "0" "0" "0" "0" "0" "0" "0" "0"…
"0" "0" "0" "0" "0" "0" "0" "0" "0" "0" "0" "0" "0" "0" "0" "0" "0" "0" "0" "0" "0" "0" "0" "0" "0" "0" "0" "0" "0" "0" "0" "0" "0" "0" "0" "0" "0" "0" "0" "0" "0" "0" "0" "0" "0" "1" "0" "0" "0" "0" "0" "0" "1" "0" "0" "0" "0" "0" "0" "0" "0" "0" "0" "0" "0" "1" "1" "0" "0" "1" "0" "0" "0" "0" "0" "0" "1" "0" "0" "0" "1" "0" "1" "0" "0" "1" "0" "1" "0" "0" "0" "0" "0" "0" "0" "0" "0" "0" "0" "0"…
"0" "0" "0" "0" "0" "0" "0" "0" "0" "0" "0" "0" "0" "0" "0" "0" "0" "0" "0" "0" "0" "0" "0" "0" "0" "0" "0" "0" "0" "0" "0" "0" "0" "0" "0" "0" "0" "0" "0" "0" "0" "0" "0" "0" "0" "0" "0" "0" "0" "0" "0" "0" "0" "0" "0" "0" "0" "0" "0" "0" "0" "0" "0" "0" "0" "1" "0" "0" "1" "1" "0" "0" "0" "0" "0" "1" "0" "0" "0" "0" "0" "0" "0" "0" "0" "0" "0" "0" "1" "0" "0" "0" "0" "0" "0" "0" "0" "0" "0" "0"…
"0" "0" "0" "0" "0" "0" "0" "0" "0" "0" "0" "0" "0" "0" "0" "0" "0" "0" "0" "0" "0" "0" "0" "0" "0" "0" "0" "0" "0" "0" "0" "0" "0" "0" "0" "0" "0" "0" "0" "0" "0" "0" "1" "0" "0" "0" "0" "0" "0" "0" "0" "0" "0" "0" "0" "0" "0" "0" "0" "0" "0" "0" "0" "1" "0" "1" "0" "1" "0" "1" "0" "0" "0" "0" "0" "1" "0" "0" "0" "0" "0" "0" "0" "0" "0" "1" "1" "0" "0" "1" "0" "0" "0" "0" "0" "0" "0" "0" "1" "0"…
"0" "0" "0" "0" "0" "0" "0" "0" "0" "0" "0" "0" "0" "0" "0" "0" "0" "0" "0" "0" "0" "0" "0" "0" "0" "0" "0" "0" "0" "0" "0" "0" "0" "0" "0" "0" "0" "0" "0" "0" "0" "1" "0" "0" "0" "0" "0" "0" "0" "0" "0" "1" "0" "0" "0" "0" "0" "0" "0" "0" "0" "0" "0" "0" "0" "1" "1" "1" "0" "1" "0" "0" "0" "0" "0" "0" "1" "1" "0" "0" "0" "0" "0" "0" "0" "1" "1" "0" "0" "0" "0" "0" "0" "0" "0" "0" "0" "0" "0" "0"…
"0" "0" "0" "0" "0" "0" "0" "0" "0" "0" "0" "0" "0" "0" "0" "0" "0" "0" "0" "0" "0" "0" "0" "0" "0" "0" "0" "0" "0" "0" "0" "0" "0" "0" "0" "0" "0" "0" "0" "0" "1" "0" "0" "0" "0" "0" "0" "0" "0" "0" "0" "0" "0" "1" "1" "0" "0" "0" "0" "0" "0" "0" "0" "0" "0" "1" "1" "1" "1" "0" "0" "0" "0" "0" "0" "0" "0" "1" "0" "1" "0" "0" "0" "0" "0" "1" "0" "0" "0" "0" "0" "0" "0" "0" "0" "0" "0" "0" "0" "1"…
"0" "0" "0" "0" "0" "0" "0" "0" "0" "0" "0" "0" "0" "0" "0" "0" "0" "0" "0" "0" "0" "0" "0" "0" "0" "0" "0" "0" "0" "0" "0" "0" "0" "0" "0" "0" "0" "0" "0" "0" "0" "0" "0" "0" "0" "0" "0" "0" "0" "0" "1" "1" "1" "0" "1" "0" "0" "0" "0" "0" "0" "0" "0" "0" "0" "1" "1" "1" "1" "1" "0" "0" "0" "0" "0" "0" "1" "1" "1" "0" "0" "1" "0" "0" "0" "1" "1" "1" "1" "1" "0" "0" "0" "0" "0" "1" "0" "0" "0" "0"…
"0" "0" "0" "0" "0" "0" "0" "0" "0" "0" "0" "0" "0" "0" "0" "0" "0" "0" "0" "0" "0" "0" "0" "0" "0" "0" "0" "0" "0" "0" "1" "1" "0" "0" "1" "0" "0" "0" "0" "0" "0" "0" "0" "0" "0" "0" "0" "0" "0" "0" "0" "0" "0" "0" "0" "0" "0" "0" "0" "0" "0" "0" "0" "0" "0" "1" "0" "1" "0" "1" "0" "0" "0" "0" "0" "0" "1" "0" "0" "1" "1" "0" "0" "0" "1" "0" "0" "0" "0" "0" "0" "0" "0" "0" "0" "0" "0" "0" "0" "0"…
"0" "0" "0" "0" "0" "0" "0" "1" "0" "0" "0" "0" "0" "0" "0" "0" "0" "0" "0" "0" "0" "0" "0" "0" "0" "0" "0" "0" "0" "0" "0" "0" "1" "1" "1" "0" "0" "0" "0" "0" "0" "0" "0" "0" "1" "0" "0" "0" "0" "0" "0" "0" "0" "0" "0" "0" "0" "0" "0" "0" "0" "0" "0" "0" "0" "0" "0" "1" "0" "0" "0" "0" "0" "1" "0" "0" "0" "0" "1" "0" "0" "0" "0" "1" "0" "0" "0" "0" "1" "0" "0" "0" "0" "0" "0" "0" "0" "0" "0" "0"…
"0" "0" "0" "0" "0" "0" "0" "0" "0" "0" "0" "0" "1" "1" "1" "1" "0" "1" "0" "0" "0" "0" "0" "0" "0" "0" "0" "0" "0" "0" "0" "0" "1" "1" "1" "0" "1" "0" "0" "0" "0" "0" "0" "1" "1" "0" "0" "0" "0" "0" "1" "0" "0" "1" "0" "0" "0" "0" "0" "0" "0" "0" "1" "0" "0" "0" "1" "1" "1" "1" "0" "0" "0" "0" "0" "0" "1" "1" "0" "1" "0" "0" "0" "0" "0" "0" "1" "0" "0" "0" "0" "0" "0" "0" "0" "0" "0" "1" "0" "0"…
"0" "0" "0" "0" "0" "0" "0" "0" "0" "0" "0" "0" "0" "0" "0" "0" "0" "0" "0" "0" "0" "0" "0" "0" "0" "0" "0" "0" "0" "0" "1" "1" "0" "0" "1" "0" "0" "0" "0" "0" "1" "1" "0" "0" "0" "0" "0" "0" "0" "0" "0" "0" "0" "0" "0" "0" "0" "0" "0" "0" "0" "0" "0" "0" "0" "1" "0" "0" "0" "0" "0" "0" "0" "0" "0" "1" "0" "0" "0" "0" "0" "0" "0" "0" "0" "0" "0" "0" "0" "0" "0" "0" "0" "0" "0" "0" "0" "0" "0" "0"…
"0" "0" "0" "0" "0" "1" "0" "0" "0" "0" "0" "0" "0" "0" "0" "0" "0" "0" "0" "0" "0" "0" "0" "0" "0" "0" "0" "0" "0" "0" "1" "0" "1" "0" "0" "0" "0" "0" "0" "0" "0" "0" "0" "0" "0" "0" "0" "0" "0" "0" "0" "0" "0" "0" "0" "0" "0" "0" "0" "0" "0" "0" "0" "0" "0" "0" "0" "0" "0" "0" "0" "0" "0" "0" "0" "0" "0" "0" "0" "0" "0" "0" "0" "0" "0" "0" "0" "0" "0" "0" "0" "0" "0" "0" "0" "0" "0" "0" "0" "0"…
"0" "0" "0" "0" "0" "0" "0" "0" "0" "0" "0" "0" "0" "0" "0" "0" "0" "0" "0" "0" "0" "0" "0" "0" "0" "0" "0" "0" "0" "0" "0" "1" "0" "0" "0" "0" "0" "0" "0" "0" "0" "0" "0" "0" "0" "0" "0" "0" "0" "0" "0" "0" "0" "1" "0" "0" "0" "0" "0" "0" "0" "0" "0" "0" "0" "1" "1" "0" "1" "0" "0" "0" "0" "0" "0" "0" "0" "1" "0" "0" "0" "0" "0" "0" "0" "0" "0" "0" "0" "0" "0" "0" "0" "0" "0" "0" "0" "0" "0" "0"…
"0" "0" "0" "0" "0" "0" "0" "0" "0" "0" "0" "0" "0" "0" "0" "0" "0" "0" "0" "1" "0" "0" "0" "0" "0" "0" "0" "0" "0" "0" "0" "1" "0" "1" "1" "0" "0" "0" "0" "0" "0" "0" "0" "0" "0" "0" "0" "0" "1" "0" "0" "0" "0" "0" "0" "0" "0" "0" "0" "0" "0" "0" "0" "0" "0" "0" "1" "1" "0" "1" "0" "0" "0" "0" "0" "0" "1" "1" "1" "1" "0" "0" "1" "1" "1" "1" "1" "1" "1" "0" "0" "0" "0" "0" "0" "0" "0" "0" "0" "0"…
"0" "0" "0" "0" "0" "0" "0" "0" "0" "0" "1" "1" "1" "0" "0" "0" "0" "0" "0" "0" "0" "0" "0" "0" "0" "0" "0" "0" "0" "0" "1" "0" "1" "0" "0" "0" "0" "0" "0" "0" "0" "0" "0" "0" "0" "0" "0" "0" "0" "0" "0" "0" "0" "0" "0" "0" "0" "0" "0" "0" "0" "0" "0" "0" "0" "0" "1" "0" "1" "1" "0" "0" "0" "0" "0" "1" "0" "0" "0" "0" "0" "0" "0" "0" "0" "1" "1" "1" "0" "0" "0" "0" "0" "0" "0" "0" "0" "0" "0" "0"…
"0" "0" "0" "0" "0" "0" "1" "0" "0" "1" "0" "0" "0" "0" "0" "0" "0" "0" "0" "0" "0" "0" "0" "0" "0" "0" "0" "0" "0" "0" "0" "0" "0" "1" "1" "0" "0" "0" "0" "0" "0" "0" "0" "0" "0" "0" "0" "0" "0" "0" "0" "1" "0" "0" "0" "0" "0" "0" "0" "0" "0" "0" "0" "0" "0" "0" "0" "1" "0" "1" "0" "0" "0" "0" "0" "0" "1" "0" "1" "0" "0" "0" "0" "1" "0" "0" "0" "1" "1" "0" "0" "0" "0" "0" "0" "0" "0" "0" "0" "0"…
"0" "0" "0" "0" "0" "1" "0" "0" "0" "0" "0" "0" "0" "0" "0" "0" "0" "0" "0" "1" "0" "0" "0" "0" "0" "0" "0" "0" "0" "0" "1" "1" "1" "1" "1" "0" "0" "0" "0" "0" "0" "0" "0" "0" "0" "0" "0" "0" "0" "0" "1" "0" "1" "0" "0" "0" "0" "0" "0" "0" "0" "0" "0" "0" "0" "1" "1" "1" "1" "1" "0" "0" "0" "0" "0" "0" "1" "1" "0" "0" "0" "0" "0" "0" "0" "1" "1" "0" "1" "0" "0" "0" "0" "0" "0" "0" "0" "0" "0" "0"…
"0" "0" "0" "0" "0" "0" "0" "0" "1" "0" "0" "0" "0" "0" "0" "1" "0" "0" "0" "0" "0" "0" "0" "0" "0" "0" "0" "0" "0" "0" "1" "0" "1" "1" "1" "0" "0" "0" "0" "0" "0" "0" "1" "0" "0" "0" "0" "0" "0" "0" "0" "0" "1" "1" "0" "0" "0" "0" "0" "0" "0" "0" "0" "0" "0" "0" "0" "1" "1" "0" "0" "0" "0" "0" "0" "0" "1" "0" "0" "1" "0" "1" "0" "0" "0" "0" "0" "1" "0" "1" "0" "0" "0" "0" "0" "0" "0" "0" "0" "0"…
"0" "0" "0" NA NA "0" "0" "0" NA NA "0" "0" "0" NA NA "1" "0" "0" NA NA "0" "0" "0" NA NA "0" "0" "0" NA NA "0" "0" "0" NA NA "0" "0" "0" "0" "0" "0" "0" "0" "1" "0" "0" "0" "0" "0" "0" "1" "0" "0" "1" "0" "0" "0" "0" "0" "0" "0" "0" "0" "0" "0" "1" "0" "0" "1" "0" "0" "0" "0" "0" "0" "0" "1" "1" "0" "0" "0" "0" "0" "1" "0" "1" "0" "1" "0" "0" "0" "0" "0" "0" "0" "0" "0" "0" "0" "0" "0" "1" "1" "…
"0" "0" "0" "0" "0" "0" "0" "0" "0" "0" "1" "0" "0" "0" "0" "0" "1" "0" "0" "0" "0" "0" "0" "0" "0" "0" "0" "0" "0" "0" "1" "0" "1" "1" "0" "0" "0" "0" "0" "0" "0" "0" "0" "0" "0" "0" "0" "0" "0" "0" "1" "1" "0" "0" "0" "0" "0" "0" "0" "0" "0" "0" "0" "0" "0" "1" "1" "1" "0" "0" "0" "0" "0" "0" "0" "0" "1" "0" "0" "0" "1" "0" "1" "1" "0" "1" "0" "1" "1" "1" "0" "0" "0" "0" "0" "0" "0" "0" "0" "0"…
"0" "0" "0" "0" "0" "0" "0" "0" "0" "0" "0" "0" "0" "0" "0" "0" "0" "0" "0" "0" "0" "0" "0" "0" "0" "0" "0" "0" "0" "0" "0" "1" "1" "1" "0" "0" "0" "0" "0" "0" "0" "1" "0" "0" "1" "0" "0" "0" "0" "0" "0" "0" "0" "0" "0" "0" "0" "0" "0" "0" "0" "0" "0" "0" "0" "0" "1" "1" "1" "1" "0" "0" "1" "0" "0" "0" "0" "1" "0" "0" "0" "0" "0" "0" "0" "0" "1" "1" "1" "1" "0" "0" "0" "0" "0" "0" "0" "0" "0" "0"…
"0" "0" "0" "0" "0" "0" "0" "0" "0" "0" "0" "0" "0" "0" "0" "0" "0" "0" "0" "0" "0" "0" "0" "0" "0" "0" "0" "0" "0" "0" "0" "0" "0" "1" "1" "0" "0" "0" "0" "0" "0" "0" "0" "0" "0" "0" "0" "0" "0" "0" "0" "0" "0" "0" "0" "0" "0" "0" "0" "0" "0" "0" "0" "0" "0" "0" "1" "0" "0" "1" "0" "0" "0" "0" "0" "0" "0" "0" "1" "0" "0" "0" "0" "0" "0" "0" "0" "0" "0" "0" "0" "0" "0" "0" "0" "0" "0" "0" "0" "0"…
"0" "0" "0" "0" "0" "0" "0" "0" "0" "0" "0" "0" "0" "0" "0" "0" "1" "0" "0" "0" "0" "0" "0" "0" "0" "0" "0" "0" "0" "0" "0" "0" "0" "0" "1" "0" "0" "0" "0" "0" "0" "0" "0" "0" "0" "0" "0" "0" "0" "0" "0" "0" "0" "0" "0" "0" "0" "0" "0" "0" "0" "0" "0" "0" "0" "0" "1" "0" "0" "0" "0" "0" "0" "0" "0" "0" "1" "0" "0" "0" "0" "0" "0" "1" "0" "0" "1" "1" "1" "0" "0" "0" "0" "0" "0" "0" "0" "0" "0" "0"…
"0" "0" "0" "0" "0" "0" "0" "0" "0" "0" "0" "0" "0" "0" "0" "0" "0" "0" "0" "0" "0" "0" "0" "0" "0" "0" "0" "0" "0" "0" "1" "1" "0" "0" "0" "0" "0" "0" "0" "0" "0" "0" "0" "0" "0" "0" "0" "0" "0" "0" "0" "0" "0" "1" "0" "0" "0" "0" "0" "0" "0" "0" "0" "0" "0" "0" "0" "1" "1" "1" "0" "0" "0" "1" "0" "0" "0" "0" "0" "0" "0" "0" "0" "0" "0" "1" "0" "0" "0" "0" "0" "0" "0" "0" "0" "0" "0" "0" "0" "0"…
"0" "0" "0" NA NA "0" "0" "0" NA NA "0" "1" "0" NA NA "0" "0" "0" NA NA "0" "0" "0" NA NA "0" "0" "0" NA NA "1" "1" "0" NA NA "0" "0" "0" "0" "0" "0" "0" "0" "0" "0" "0" "0" "0" "0" "0" "0" "0" "1" "0" "0" "0" "0" "0" "0" "0" "0" "0" "0" "0" "0" "0" "1" "1" "0" "1" "0" "0" "0" "0" "0" "0" "0" "0" "0" "0" "0" "1" "1" "0" "0" "0" "1" "0" "0" "0" "0" "0" "0" "0" "0" "0" "0" "0" "0" "0" "0" "1" "1" "…
"0" "0" "0" "0" "0" "0" "0" "0" "0" "0" "1" "0" "0" "0" "0" "0" "0" "0" "0" "0" "0" "0" "0" "0" "0" "0" "0" "0" "0" "0" "1" "1" "0" "0" "0" "0" "0" "0" "0" "0" "0" "0" "0" "0" "0" "0" "0" "0" "0" "0" "0" "0" "0" "0" "0" "0" "0" "0" "0" "0" "0" "0" "0" "0" "0" "1" "0" "0" "1" "0" "0" "0" "0" "0" "0" "1" "1" "1" "0" "0" "0" "0" "0" "0" "0" "0" "1" "0" "0" "0" "0" "0" "0" "0" "0" "0" "0" "0" "0" "0"…
"0" "0" "0" "0" "0" "0" "0" "1" "0" "0" "0" "0" "0" "0" "0" "0" "0" "0" "0" "1" "0" "0" "0" "0" "0" "0" "0" "0" "0" "0" "1" "0" "1" "0" "1" "0" "0" "0" "0" "0" "0" "0" "0" "0" "0" "0" "1" "0" "0" "0" "0" "0" "0" "0" "0" "0" "0" "0" "0" "0" "1" "0" "0" "0" "0" "1" "0" "1" "0" "1" "1" "0" "0" "0" "0" "0" "0" "1" "0" "0" "0" "0" "1" "0" "1" "0" "0" "0" "0" "1" "0" "0" "0" "0" "0" "0" "0" "0" "0" "0"…
"0" "0" "0" "0" "0" "0" "0" "0" "0" "0" "0" "0" "0" "0" "0" "0" "0" "1" "0" "0" "0" "0" "0" "0" "0" "0" "0" "0" "0" "0" "1" "1" "1" "0" "0" "0" "0" "0" "0" "0" "0" "1" "0" "0" "0" "0" "0" "0" "0" "0" "0" "1" "0" "0" "1" "0" "0" "0" "0" "0" "0" "0" "0" "0" "0" "0" "1" "0" "0" "1" "0" "0" "0" "0" "0" "0" "0" "0" "0" "0" "1" "0" "0" "0" "0" "1" "0" "1" "0" "0" "0" "0" "0" "0" "0" "0" "0" "0" "0" "0"…
"0" "0" "0" "0" "0" "0" "0" "0" "0" "0" "0" "0" "0" "0" "0" "0" "0" "0" "0" "0" "0" "0" "0" "0" "0" "0" "0" "0" "0" "0" "0" "1" "1" "1" "1" "0" "0" "0" "0" "0" "0" "0" "0" "0" "0" "0" "0" "0" "0" "0" "1" "0" "0" "0" "0" "0" "0" "0" "0" "0" "0" "0" "0" "0" "0" "1" "1" "1" "1" "1" "0" "0" "0" "0" "0" "0" "0" "0" "0" "0" "0" "0" "0" "0" "0" "1" "1" "0" "1" "0" "0" "0" "0" "0" "0" "0" "0" "0" "0" "0"…
"0" "0" "0" "0" "0" "0" "0" "0" "0" "0" "0" "0" "0" "0" "0" "0" "0" "0" "0" "0" "0" "0" "0" "0" "0" "0" "0" "0" "0" "0" "1" "0" "1" "0" "0" "0" "0" "0" "0" "0" "0" "0" "0" "0" "0" "0" "0" "0" "0" "1" "0" "0" "0" "0" "1" "0" "0" "0" "0" "0" "0" "0" "0" "0" "0" "1" "1" "1" "1" "1" "0" "0" "0" "0" "0" "0" "0" "0" "0" "1" "0" "0" "0" "0" "0" "0" "0" "0" "0" "1" "0" "0" "0" "0" "0" "0" "0" "0" "0" "0"…
"0" "0" "0" NA NA "0" "0" "0" NA NA "0" "0" "0" NA NA "0" "0" "0" NA NA "0" "0" "0" NA NA "0" "0" "0" NA NA "0" "0" "1" NA NA "0" "0" "0" "0" "0" "0" "1" "1" "1" "0" "0" "0" "0" "0" "0" "0" "0" "0" "0" "0" "0" "0" "0" "0" "0" "0" "0" "1" "0" "0" "0" "0" "0" "1" "1" "0" "0" "0" "0" "0" "0" "0" "0" "0" "0" "0" "0" "0" "0" "0" "0" "0" "0" "0" "0" "0" "0" "0" "0" "0" "0" "0" "0" "0" "0" "0" "0" "1" "…
"0" "0" "0" "0" "0" "0" "0" "0" "0" "0" "1" "1" "1" "1" "1" "0" "0" "0" "0" "0" "0" "0" "0" "0" "0" "0" "0" "1" "0" "1" "1" "1" "0" "0" "0" "0" "0" "0" "0" "0" "0" "0" "0" "0" "0" "1" "0" "0" "1" "1" "0" "0" "0" "1" "0" "0" "0" "0" "0" "0" "1" "1" "1" "1" "1" "1" "1" "1" "1" "1" "0" "0" "0" "0" "0" "0" "0" "0" "0" "0" "0" "1" "0" "0" "0" "1" "0" "0" "1" "0" "0" "0" "0" "0" "0" "1" "0" "0" "1" "0"…
"0" "0" "0" "0" "0" "0" "0" "1" "0" "1" "1" "1" "1" "0" "1" "0" "0" "0" "0" "0" "0" "0" "0" "0" "0" "1" "1" "1" "0" "1" "0" "0" "1" "1" "0" "0" "0" "0" "0" "0" "0" "0" "0" "0" "0" "0" "0" "0" "1" "0" "0" "0" "0" "0" "0" "0" "0" "0" "0" "0" "0" "1" "1" "1" "0" "1" "1" "1" "0" "1" "0" "0" "0" "0" "0" "0" "0" "0" "0" "0" "0" "0" "0" "0" "0" "0" "0" "0" "0" "0" "0" "0" "0" "0" "0" "0" "0" "0" "1" "1"…
"0" "0" "0" "0" "0" "0" "0" "0" "0" "0" "1" "0" "0" "1" "1" "0" "0" "0" "0" "0" "0" "0" "0" "0" "0" "0" "0" "0" "0" "1" "1" "1" "1" "0" "0" "0" "0" "0" "0" "0" "0" "0" "0" "0" "0" "0" "1" "0" "0" "0" "1" "1" "0" "0" "0" "0" "0" "0" "0" "0" "0" "0" "0" "0" "1" "1" "1" "1" "0" "1" "0" "0" "0" "0" "0" "0" "0" "0" "0" "0" "1" "0" "0" "0" "0" "0" "1" "0" "0" "0" "0" "0" "0" "0" "0" "0" "1" "1" "0" "0"…
"0" "0" "0" "0" "0" "0" "0" "0" "0" "0" "0" "1" "0" "0" "0" "0" "0" "0" "0" "0" "0" "0" "0" "0" "0" "1" "0" "0" "0" "0" "1" "0" "1" "1" "1" "0" "0" "0" "0" "0" "0" "0" "0" "0" "0" "0" "0" "0" "0" "0" "0" "0" "0" "0" "0" "0" "0" "0" "0" "0" "0" "0" "0" "0" "0" "0" "0" "0" "1" "1" "0" "0" "0" "0" "0" "0" "0" "0" "0" "0" "1" "0" "0" "0" "1" "0" "0" "0" "0" "1" "0" "0" "0" "0" "0" "0" "0" "1" "0" "0"…
"0" "0" "0" "0" "0" "0" "0" "0" "0" "0" "0" "0" "1" "0" "0" "0" "1" "0" "0" "0" "0" "0" "0" "0" "0" "1" "1" "1" "0" "0" "0" "0" "0" "1" "0" "0" "0" "0" "0" "0" "0" "0" "0" "0" "0" "0" "0" "0" "0" "0" "0" "0" "0" "1" "0" "0" "0" "0" "0" "0" "0" "0" "0" "1" "0" "1" "1" "1" "1" "1" "0" "0" "0" "0" "0" "1" "0" "0" "0" "0" "0" "0" "0" "0" "1" "0" "0" "0" "0" "0" "0" "0" "0" "0" "0" "0" "1" "0" "0" "0"…
"0" "0" "0" "0" "0" "0" "0" "0" "0" "0" "1" "0" "0" "0" "1" "0" "0" "0" "0" "0" "0" "0" "0" "0" "0" "0" "0" "0" "0" "0" "0" "0" "0" "0" "1" "0" "0" "0" "0" "0" "0" "0" "0" "0" "0" "1" "0" "0" "0" "0" "0" "0" "0" "0" "0" "0" "0" "0" "0" "0" "1" "0" "0" "0" "0" "0" "1" "1" "0" "1" "0" "0" "0" "0" "0" "0" "0" "0" "0" "0" "1" "1" "0" "0" "0" "1" "0" "0" "0" "0" "0" "0" "0" "0" "0" "0" "0" "0" "0" "0"…
"0" "0" "0" "0" "0" "0" "0" "0" "0" "1" "1" "1" "1" "0" "0" "0" "0" "0" "0" "0" "0" "0" "0" "0" "0" "0" "0" "1" "1" "1" "1" "0" "1" "0" "1" "0" "0" "0" "0" "0" "0" "0" "0" "0" "0" "1" "0" "0" "0" "0" "0" "0" "0" "0" "0" "0" "0" "0" "0" "0" "0" "1" "1" "1" "0" "0" "1" "1" "1" "1" "0" "0" "0" "0" "0" "0" "0" "0" "0" "0" "0" "0" "1" "0" "0" "0" "0" "0" "0" "0" "0" "0" "0" "0" "0" "0" "1" "1" "1" "1"…
"0" "0" "0" "0" "0" "0" "0" "0" "0" "0" "0" "0" "0" "0" "0" "0" "0" "0" "0" "0" "0" "0" "0" "0" "0" "0" "1" "1" "1" "0" "0" "0" "0" "0" "1" "0" "0" "0" "0" "0" "0" "0" "0" "0" "0" "0" "0" "0" "1" "1" "0" "0" "0" "0" "0" "0" "0" "0" "0" "0" "1" "1" "1" "1" "0" "1" "1" "1" "0" "1" "0" "0" "0" "0" "0" "0" "0" "0" "0" "0" "0" "0" "0" "0" "0" "0" "0" "0" "0" "0" "0" "0" "0" "0" "0" "0" "0" "0" "1" "0"…
"0" "0" "0" "0" "0" "0" "0" "0" "0" "0" "0" "0" "0" "0" "0" "0" "0" "0" "0" "0" "0" "0" "0" "0" "0" "0" "1" "0" "0" "1" "0" "0" "0" "0" "1" "0" "0" "0" "0" "0" "0" "0" "0" "0" "0" "0" "0" "1" "0" "0" "0" "0" "0" "0" "0" "0" "0" "0" "0" "1" "1" "0" "1" "1" "1" "1" "0" "1" "1" "1" "0" "0" "0" "0" "0" "0" "0" "0" "0" "0" "0" "0" "0" "0" "0" "1" "0" "0" "0" "0" "0" "0" "0" "0" "0" "1" "1" "1" "0" "1"…
"0" "0" "0" "0" "0" "1" "0" "1" "0" "0" "0" "0" "0" "0" "0" "0" "0" "0" "0" "0" "0" "0" "0" "0" "0" "1" "1" "0" "0" "0" "0" "1" "0" "0" "1" "0" "0" "0" "0" "0" "0" "0" "0" "0" "0" "0" "0" "0" "0" "0" "0" "0" "0" "0" "0" "0" "0" "0" "0" "0" "1" "0" "0" "0" "1" "1" "1" "0" "1" "0" "0" "0" "0" "0" "0" "0" "1" "0" "0" "0" "1" "0" "1" "0" "0" "0" "0" "0" "0" "0" "0" "0" "0" "0" "0" "1" "1" "1" "1" "1"…
"0" "0" "0" "0" "0" "0" "0" "0" "0" "1" "0" "0" "0" "1" "0" "0" "0" "0" "0" "1" "0" "0" "0" "0" "0" "1" "1" "1" "0" "0" "1" "1" "0" "0" "0" "0" "0" "0" "0" "0" "0" "0" "0" "0" "0" "0" "0" "0" "0" "0" "0" "0" "0" "0" "0" "0" "0" "0" "0" "0" "0" "0" "0" "0" "0" "1" "1" "0" "1" "1" "0" "0" "0" "0" "0" "0" "0" "0" "0" "0" "0" "0" "0" "0" "0" "0" "0" "0" "1" "0" "0" "0" "0" "0" "0" "1" "0" "0" "0" "0"…
"0" "0" "0" "0" "0" "0" "0" "0" "0" "0" "1" "0" "1" "1" "1" "0" "0" "0" "0" "0" "0" "0" "0" "0" "0" "0" "1" "0" "0" "1" "1" "1" "1" "1" "0" "0" "0" "0" "0" "0" "0" "0" "0" "0" "0" "0" "1" "0" "0" "0" "0" "0" "0" "0" "0" "0" "0" "0" "0" "0" "0" "1" "1" "1" "1" "1" "0" "0" "1" "0" "0" "0" "0" "0" "0" "0" "0" "0" "1" "0" "0" "0" "0" "0" "0" "0" "0" "0" "0" "0" "0" "0" "0" "0" "0" "1" "1" "0" "1" "0"…
"0" "0" "0" "0" "0" "0" "0" "0" "0" "0" "0" "0" "1" "0" "0" "0" "0" "0" "0" "0" "0" "0" "0" "0" "0" "1" "0" "1" "0" "0" "1" "0" "1" "1" "1" "0" "0" "0" "0" "0" "0" "0" "0" "0" "0" "0" "0" "0" "0" "0" "0" "0" "0" "0" "0" "0" "0" "0" "0" "0" "0" "0" "1" "0" "0" "1" "1" "0" "1" "1" "0" "0" "0" "0" "0" "0" "0" "0" "0" "0" "1" "1" "1" "1" "0" "0" "0" "0" "1" "0" "0" "0" "0" "0" "0" "1" "1" "0" "0" "0"…
"0" "0" "0" "0" "0" "0" "0" "0" "0" "0" "0" "0" "0" "1" "0" "0" "0" "0" "0" "0" "0" "0" "0" "0" "0" "1" "1" "0" "0" "1" "0" "1" "1" "1" "1" "0" "0" "0" "0" "0" "0" "0" "0" "0" "0" "0" "1" "1" "1" "0" "0" "0" "0" "0" "0" "0" "0" "0" "0" "0" "1" "1" "0" "0" "1" "1" "1" "1" "1" "1" "0" "0" "0" "0" "0" "0" "0" "0" "0" "0" "1" "1" "0" "0" "0" "0" "0" "0" "0" "0" "0" "0" "0" "0" "0" "1" "1" "0" "0" "0"…
"0" "0" "0" "0" "0" "0" "0" "0" "0" "0" "0" "0" "0" "0" "0" "0" "0" "0" "0" "0" "0" "0" "0" "0" "0" "0" "0" "0" "0" "0" "1" "0" "0" "1" "0" "0" "0" "0" "0" "0" "0" "0" "0" "0" "0" "0" "1" "1" "0" "0" "0" "0" "1" "0" "0" "0" "0" "0" "0" "0" "0" "0" "0" "0" "0" "1" "1" "1" "1" "1" "0" "0" "0" "0" "0" "0" "0" "0" "0" "0" "0" "0" "0" "0" "1" "0" "0" "0" "0" "0" "0" "0" "0" "0" "0" "0" "1" "0" "0" "0"…
"0" "0" "0" "0" "0" "0" "0" "0" "0" "0" "1" "1" "1" "0" "0" "0" "0" "0" "0" "0" "0" "0" "0" "0" "0" "0" "0" "0" "0" "1" "1" "1" "0" "1" "0" "0" "0" "0" "0" "0" "0" "0" "0" "0" "0" "0" "0" "1" "0" "1" "1" "0" "0" "0" "0" "0" "0" "0" "0" "0" "1" "0" "1" "1" "0" "1" "1" "1" "1" "1" "0" "0" "0" "0" "0" "0" "0" "0" "0" "0" "0" "1" "1" "0" "1" "0" "0" "0" "0" "0" "0" "0" "0" "0" "0" "0" "0" "0" "0" "0"…
"0" "0" "0" "0" "0" "0" "0" "0" "0" "0" "0" "0" "1" "0" "0" "0" "0" "0" "0" "0" "0" "0" "0" "0" "0" "0" "0" "1" "1" "1" "1" "1" "1" "0" "0" "0" "0" "0" "0" "0" "0" "0" "0" "0" "0" "0" "0" "1" "1" "1" "0" "0" "1" "0" "0" "0" "0" "0" "0" "0" "0" "1" "1" "1" "1" "1" "1" "1" "1" "1" "0" "0" "0" "0" "0" "0" "0" "0" "0" "0" "1" "1" "1" "1" "1" "0" "0" "1" "0" "0" "0" "0" "0" "0" "0" "0" "0" "0" "1" "0"…
"0" "0" "0" "0" "0" "0" "0" "0" "0" "0" "0" "1" "0" "0" "0" "0" "0" "0" "0" "0" "0" "0" "0" "0" "0" "0" "0" "0" "0" "0" "1" "1" "1" "1" "0" "0" "0" "0" "0" "0" "0" "0" "0" "0" "0" "0" "0" "0" "1" "0" "0" "0" "0" "1" "1" "0" "0" "0" "0" "0" "1" "0" "0" "0" "1" "0" "0" "1" "1" "1" "0" "0" "0" "0" "0" "0" "0" "0" "0" "0" "0" "0" "0" "1" "0" "0" "0" "0" "1" "0" "0" "0" "0" "0" "0" "0" "0" "0" "0" "0"…
"1" "0" "0" "0" "0" "0" "0" "0" "0" "0" "1" "0" "0" "1" "0" "0" "0" "0" "0" "1" "0" "0" "0" "0" "0" "0" "0" "0" "1" "1" "1" "1" "1" "1" "1" "0" "0" "0" "0" "0" "0" "0" "0" "0" "0" "1" "1" "1" "1" "0" "0" "1" "0" "0" "0" "0" "0" "0" "0" "0" "0" "0" "0" "0" "1" "0" "1" "1" "1" "1" "0" "0" "0" "0" "0" "0" "0" "0" "0" "0" "0" "0" "0" "0" "1" "0" "0" "0" "0" "0" "0" "0" "0" "0" "0" "0" "0" "0" "1" "1"…
"0" "0" "0" "0" "0" "0" "0" "0" "0" "0" "0" "0" "0" "0" "0" "0" "0" "0" "0" "0" "0" "0" "0" "0" "0" "0" "0" "0" "0" "1" "0" "1" "1" "1" "1" "0" "0" "0" "0" "0" "0" "0" "0" "0" "0" "0" "0" "0" "0" "0" "0" "0" "0" "0" "0" "0" "0" "0" "0" "0" "0" "0" "0" "1" "0" "1" "1" "1" "0" "0" "0" "0" "0" "0" "0" "0" "0" "0" "0" "0" "0" "0" "0" "0" "0" "0" "0" "0" "0" "1" "0" "0" "0" "0" "0" "0" "1" "0" "0" "0"…
"0" "0" "0" "0" "0" "0" "0" "0" "0" "0" "1" "0" "1" "1" "1" "0" "0" "0" "0" "0" "0" "0" "0" "0" "0" "1" "1" "0" "0" "0" "1" "1" "1" "1" "1" "0" "0" "0" "0" "0" "0" "0" "0" "0" "0" "1" "0" "0" "0" "0" "0" "0" "0" "0" "0" "0" "0" "0" "0" "0" "0" "0" "0" "0" "0" "1" "1" "0" "1" "1" "0" "0" "0" "0" "0" "0" "0" "0" "0" "0" "0" "0" "0" "0" "0" "0" "0" "0" "0" "0" "0" "0" "0" "0" "0" "0" "1" "0" "0" "1"…
"0" "0" "0" "0" "0" "0" "0" "0" "0" "0" "0" "0" "0" "1" "1" "0" "0" "0" "1" "0" "0" "0" "0" "0" "0" "1" "0" "0" "0" "0" "0" "0" "0" "1" "1" "0" "0" "0" "0" "0" "0" "0" "0" "0" "0" "1" "0" "0" "0" "1" "0" "0" "0" "0" "1" "0" "0" "0" "0" "0" "1" "0" "0" "0" "0" "0" "0" "0" "1" "1" "0" "0" "0" "0" "0" "0" "0" "0" "0" "0" "0" "0" "0" "0" "0" "0" "0" "0" "0" "1" "0" "0" "0" "0" "0" "0" "0" "0" "0" "0"…
"0" "0" "0" "0" "0" "0" "0" "0" "0" "0" "0" "0" "0" "0" "0" "0" "0" "0" "0" "0" "0" "0" "0" "0" "0" "0" "0" "0" "0" "0" "1" "1" "1" "1" "1" "0" "0" "0" "0" "0" "0" "0" "0" "0" "0" "1" "0" "0" "1" "0" "0" "0" "0" "0" "0" "0" "0" "0" "0" "0" "0" "0" "1" "0" "0" "1" "1" "1" "1" "0" "0" "0" "0" "0" "0" "0" "0" "0" "0" "1" "0" "0" "0" "0" "0" "0" "0" "0" "0" "0" "0" "0" "0" "0" "0" "0" "0" "1" "0" "1"…
"0" "0" "0" "0" "0" "0" "0" "0" "0" "0" "0" "1" "0" "0" "1" "0" "0" "0" "0" "0" "0" "0" "0" "0" "0" "0" "0" "0" "0" "0" "1" "1" "1" "1" "1" "0" "0" "0" "0" "0" "0" "0" "0" "0" "0" "0" "0" "0" "1" "0" "0" "0" "0" "0" "0" "0" "0" "0" "0" "0" "0" "0" "0" "0" "0" "1" "1" "1" "1" "1" "0" "0" "0" "0" "0" "0" "0" "0" "0" "0" "0" "0" "0" "1" "0" "0" "0" "0" "0" "1" "0" "0" "0" "0" "0" "0" "0" "0" "0" "0"…
"0" "0" "0" "0" "0" "0" "0" "0" "0" "0" "1" "0" "1" "1" "1" "0" "0" "0" "0" "0" "0" "0" "0" "0" "0" "0" "0" "0" "1" "1" "1" "1" "1" "1" "1" "0" "0" "0" "0" "0" "0" "0" "0" "0" "0" "1" "1" "1" "1" "0" "1" "0" "1" "1" "0" "0" "0" "0" "0" "0" "1" "0" "0" "0" "0" "0" "1" "0" "1" "1" "0" "0" "0" "0" "0" "0" "0" "0" "0" "0" "1" "1" "1" "0" "0" "0" "0" "0" "0" "1" "0" "0" "0" "0" "0" "0" "0" "0" "0" "0"…
"0" "0" "0" "0" "1" "1" "0" "0" "0" "1" "1" "1" "1" "0" "0" "0" "1" "0" "0" "1" "0" "0" "0" "0" "0" "1" "1" "0" "0" "1" "1" "1" "1" "1" "1" "1" "0" "0" "0" "0" "0" "0" "0" "0" "0" "1" "0" "0" "0" "1" "0" "0" "0" "0" "0" "0" "0" "0" "0" "0" "0" "1" "0" "0" "0" "1" "1" "0" "1" "0" "0" "0" "0" "0" "0" "0" "0" "0" "0" "0" "1" "0" "0" "0" "0" "0" "0" "0" "1" "0" "0" "0" "0" "0" "0" "0" "0" "0" "0" "0"…
"0" "0" "0" "0" "0" "0" "0" "0" "0" "0" "0" "0" "0" "0" "0" "0" "0" "0" "0" "0" "0" "0" "0" "0" "0" "1" "0" "0" "1" "1" "1" "0" "1" "0" "0" "0" "0" "0" "0" "0" "0" "0" "0" "0" "0" "1" "0" "0" "0" "0" "0" "0" "0" "1" "0" "0" "0" "0" "0" "0" "0" "1" "1" "1" "0" "1" "1" "1" "0" "0" "0" "0" "0" "0" "0" "0" "0" "0" "0" "0" "0" "0" "0" "0" "0" "0" "0" "0" "0" "0" "0" "0" "0" "0" "0" "0" "0" "0" "0" "0"…
"0" "0" "0" "0" "0" "0" "0" "0" "0" "0" "0" "1" "0" "0" "0" "0" "0" "0" "0" "0" "0" "0" "0" "0" "0" "1" "0" "0" "0" "0" "1" "0" "0" "1" "0" "0" "0" "0" "0" "0" "0" "0" "0" "0" "0" "0" "0" "1" "0" "0" "0" "0" "0" "0" "0" "0" "0" "0" "0" "0" "0" "0" "1" "0" "1" "1" "0" "1" "1" "1" "0" "0" "0" "0" "0" "0" "0" "0" "0" "0" "0" "0" "0" "0" "0" "0" "0" "0" "0" "0" "0" "0" "0" "0" "0" "0" "0" "0" "0" "0"…
"0" "0" "0" "0" "0" "0" "0" "0" "1" "0" "0" "0" "1" "0" "0" "1" "1" "1" "0" "1" "0" "0" "0" "0" "0" "1" "1" "0" "0" "0" "1" "1" "1" "1" "1" "0" "0" "0" "0" "0" "0" "0" "0" "0" "0" "0" "0" "0" "1" "0" "0" "0" "0" "0" "1" "0" "0" "0" "0" "0" "0" "0" "0" "0" "0" "1" "1" "1" "0" "1" "0" "0" "0" "0" "0" "0" "0" "0" "0" "0" "0" "0" "0" "0" "0" "0" "0" "0" "0" "1" "0" "0" "0" "0" "0" "0" "0" "0" "1" "0"…
"0" "0" "0" "0" "0" "0" "0" "0" "0" "0" "0" "0" "0" "0" "0" "0" "1" "0" "0" "0" "0" "0" "0" "0" "0" "0" "0" "0" "0" "0" "1" "0" "1" "0" "0" "0" "0" "0" "0" "0" "0" "0" "0" "0" "0" "0" "0" "0" "0" "0" "1" "1" "0" "0" "0" "0" "0" "0" "0" "0" "0" "0" "0" "0" "0" "0" "1" "1" "1" "1" "0" "0" "0" "0" "0" "0" "0" "0" "0" "0" "0" "0" "0" "0" "0" "0" "0" "0" "0" "0" "0" "0" "0" "0" "0" "0" "0" "1" "0" "0"…
"0" "0" "0" "0" "0" "0" "0" "0" "0" "0" "0" "0" "0" "0" "0" "0" "0" "0" "0" "0" "0" "0" "0" "0" "0" "1" "1" "1" "0" "0" "1" "1" "0" "1" "1" "0" "0" "0" "0" "0" "0" "0" "0" "0" "0" "0" "0" "0" "0" "0" "0" "0" "1" "0" "0" "0" "0" "0" "0" "0" "1" "1" "1" "1" "0" "1" "0" "0" "0" "0" "0" "0" "0" "0" "0" "0" "0" "0" "0" "0" "0" "0" "0" "0" "0" "1" "0" "0" "0" "0" "0" "0" "0" "0" "0" "1" "0" "1" "0" "0"…
"0" "0" "0" "0" "0" "0" "0" "0" "0" "1" "0" "0" "0" "0" "1" "0" "0" "0" "0" "0" "0" "0" "0" "0" "0" "0" "0" "0" "0" "0" "1" "0" "0" "1" "1" "0" "0" "0" "0" "0" "0" "0" "0" "0" "0" "0" "0" "0" "0" "0" "0" "0" "0" "0" "0" "0" "0" "0" "0" "0" "0" "0" "0" "0" "1" "0" "0" "0" "1" "1" "0" "0" "0" "0" "0" "0" "0" "0" "0" "0" "0" "0" "0" "0" "0" "0" "0" "0" "0" "0" "0" "0" "0" "0" "0" "0" "0" "0" "0" "1"…
"0" "0" "0" "0" "0" "0" "0" "0" "0" "0" "0" "0" "0" "0" "0" "0" "0" "0" "1" "0" "0" "0" "0" "0" "0" "0" "1" "0" "1" "0" "1" "1" "1" "1" "0" "0" "0" "0" "0" "0" "0" "0" "0" "0" "0" "0" "0" "0" "0" "0" "0" "1" "0" "0" "0" "0" "0" "0" "0" "0" "0" "0" "0" "1" "0" "1" "0" "1" "0" "1" "0" "0" "0" "0" "0" "0" "0" "0" "0" "0" "0" "0" "0" "0" "0" "0" "0" "0" "0" "0" "0" "0" "0" "0" "0" "0" "1" "0" "0" "0"…
"0" "0" "0" "0" "0" "0" "0" "0" "0" "0" "0" "0" "0" "0" "0" "0" "0" "0" "0" "0" "0" "0" "0" "0" "0" "0" "0" "1" "0" "0" "0" "0" "0" "0" "0" "0" "0" "0" "0" "0" "0" "0" "0" "0" "0" "0" "0" "0" "0" "0" "0" "1" "0" "1" "0" "0" "0" "0" "0" "0" "0" "0" "0" "1" "0" "0" "1" "0" "1" "1" "0" "0" "0" "0" "0" "0" "0" "0" "0" "0" "0" "0" "0" "0" "0" "0" "1" "0" "0" "0" "0" "0" "0" "0" "0" "0" "0" "0" "0" "0"…
"0" "0" "0" "0" "0" "0" "0" "0" "0" "0" "0" "0" "1" "0" "0" "0" "0" "1" "0" "0" "0" "0" "0" "0" "0" "0" "0" "0" "1" "1" "1" "0" "1" "0" "0" "0" "0" "0" "0" "0" "0" "0" "0" "0" "0" "0" "0" "1" "0" "0" "0" "0" "1" "0" "1" "0" "0" "0" "0" "0" "0" "0" "0" "0" "0" "0" "1" "1" "1" "1" "0" "0" "0" "0" "0" "0" "0" "0" "0" "0" "0" "0" "0" "0" "1" "0" "0" "0" "0" "1" "0" "0" "0" "0" "0" "0" "0" "0" "0" "0"…
"0" "0" "0" "0" "0" "0" "0" "0" "0" "0" "0" "0" "0" "0" "0" "0" "0" "0" "0" "0" "0" "0" "0" "0" "0" "0" "1" "0" "0" "0" "1" "0" "0" "0" "0" "0" "0" "0" "0" "0" "0" "0" "0" "0" "0" "1" "0" "0" "0" "0" "0" "0" "0" "0" "0" "0" "0" "0" "0" "0" "1" "0" "0" "0" "0" "1" "1" "1" "0" "0" "0" "0" "0" "0" "0" "0" "0" "0" "0" "0" "1" "0" "0" "0" "0" "1" "0" "0" "1" "0" "0" "0" "0" "0" "0" "1" "0" "0" "0" "0"…
"0" "0" "0" "0" "0" "0" "0" "0" "0" "0" "0" "0" "1" "0" "0" "1" "0" "0" "0" "0" "0" "0" "0" "0" "0" "1" "0" "0" "0" "0" "1" "1" "1" "1" "1" "0" "0" "0" "0" "0" "0" "0" "0" "0" "0" "0" "0" "0" "0" "0" "0" "0" "0" "0" "0" "0" "0" "0" "0" "0" "1" "0" "0" "0" "0" "1" "0" "1" "1" "1" "0" "0" "0" "0" "0" "0" "0" "0" "0" "0" "0" "0" "0" "0" "0" "0" "0" "1" "0" "0" "0" "0" "0" "0" "0" "1" "0" "0" "0" "0"…
"0" "0" "0" "0" "0" "0" "0" "0" "0" "0" "0" "0" "1" "0" "1" "0" "1" "1" "1" "0" "0" "0" "0" "0" "0" "0" "0" "0" "0" "1" "1" "0" "1" "1" "0" "0" "0" "0" "0" "0" "0" "0" "0" "0" "0" "0" "0" "1" "0" "0" "0" "0" "1" "0" "1" "0" "0" "0" "0" "0" "0" "0" "0" "0" "0" "0" "0" "1" "1" "1" "0" "0" "0" "0" "0" "0" "0" "0" "0" "0" "0" "0" "0" "0" "0" "0" "0" "0" "0" "1" "0" "0" "0" "0" "0" "0" "0" "0" "0" "0"…
"0" "0" "0" "0" "0" "0" "0" "0" "0" "0" "0" "0" "0" "0" "0" "1" "1" "0" "0" "0" "0" "0" "0" "0" "0" "1" "0" "0" "0" "0" "0" "0" "0" "1" "0" "0" "0" "1" "0" "0" "0" "0" "0" "0" "0" "0" "0" "0" "0" "0" "1" "0" "0" "0" "0" "0" "0" "0" "0" "0" "0" "0" "0" "0" "0" "1" "1" "1" "1" "1" "0" "0" "0" "0" "0" "0" "1" "0" "0" "0" "0" "0" "0" "0" "0" "1" "0" "0" "0" "0" "0" "0" "0" "0" "0" "0" "0" "0" "0" "0"…
"0" "0" "0" "0" "0" "0" "0" "0" "0" "0" "0" "0" "0" "0" "0" "0" "0" "0" "1" "0" "0" "0" "0" "0" "0" "0" "0" "0" "0" "0" "0" "1" "1" "1" "1" "0" "0" "0" "0" "0" "0" "0" "0" "0" "0" "0" "0" "0" "0" "0" "0" "1" "0" "0" "1" "0" "0" "0" "0" "0" "0" "0" "0" "0" "0" "1" "1" "1" "0" "0" "0" "0" "0" "0" "0" "0" "0" "0" "0" "0" "0" "0" "0" "0" "0" "0" "0" "0" "0" "0" "0" "0" "0" "0" "0" "0" "0" "0" "0" "0"…
"0" "0" "0" "0" "0" "0" "0" "0" "0" "0" "0" "0" "0" "0" "0" "0" "0" "1" "0" "1" "0" "0" "0" "0" "0" "0" "0" "0" "0" "0" "0" "0" "0" "1" "1" "0" "0" "0" "0" "0" "0" "0" "0" "0" "0" "0" "0" "0" "0" "0" "0" "0" "1" "0" "1" "0" "0" "0" "0" "0" "0" "0" "0" "0" "0" "0" "0" "1" "1" "0" "0" "0" "0" "0" "0" "0" "0" "0" "0" "0" "0" "0" "0" "0" "0" "0" "1" "0" "0" "1" "0" "0" "0" "0" "0" "0" "0" "0" "0" "0"…
"0" "0" "0" "0" "0" "0" "0" "0" "0" "0" "0" "0" "0" "0" "0" "1" "0" "0" "0" "0" "0" "0" "0" "0" "0" "1" "0" "0" "0" "0" "1" "1" "0" "1" "0" "0" "0" "0" "0" "0" "0" "0" "0" "0" "0" "0" "0" "0" "0" "0" "0" "0" "0" "0" "0" "0" "0" "0" "0" "0" "0" "0" "0" "0" "0" "1" "0" "0" "1" "1" "0" "0" "0" "0" "0" "0" "0" "0" "0" "0" "0" "0" "0" "0" "0" "0" "0" "0" "0" "0" "0" "0" "0" "0" "0" "0" "0" "0" "0" "0"…
"0" "0" "0" "0" "1" "0" "0" "0" "0" "0" "0" "0" "0" "0" "0" "0" "0" "1" "0" "0" "0" "0" "0" "0" "0" "0" "0" "0" "0" "1" "1" "0" "0" "1" "0" "0" "0" "0" "0" "0" "0" "0" "0" "0" "0" "0" "0" "0" "0" "0" "0" "1" "0" "0" "0" "0" "0" "0" "0" "0" "0" "0" "0" "0" "1" "1" "0" "0" "1" "1" "0" "0" "0" "0" "0" "0" "0" "0" "0" "0" "1" "0" "0" "0" "0" "0" "0" "0" "0" "1" "0" "0" "0" "0" "0" "0" "0" "0" "0" "1"…
"1" "0" "0" "0" "0" "0" "0" "0" "0" "0" "0" "0" "0" "0" "0" "1" "0" "0" "1" "0" "0" "0" "0" "0" "0" "0" "0" "0" "0" "1" "1" "0" "1" "1" "0" "0" "0" "0" "0" "0" "0" "0" "0" "0" "0" "0" "0" "0" "0" "0" "0" "0" "0" "0" "0" "0" "0" "0" "0" "0" "0" "0" "1" "0" "0" "1" "0" "1" "0" "1" "0" "0" "0" "0" "0" "0" "0" "0" "0" "0" "0" "0" "0" "0" "0" "0" "1" "1" "0" "0" "0" "0" "0" "0" "0" "0" "1" "1" "0" "0"…
"0" "0" "0" "0" "0" "0" "0" "0" "0" "0" "0" "0" "0" "0" "0" "0" "0" "0" "0" "0" "0" "0" "0" "0" "0" "1" "1" "1" "0" "0" "0" "1" "0" "0" "0" "0" "0" "0" "0" "1" "0" "0" "0" "0" "0" "0" "0" "0" "0" "0" "1" "0" "1" "0" "0" "0" "0" "0" "0" "0" "0" "0" "1" "0" "0" "1" "0" "0" "0" "1" "0" "0" "0" "0" "0" "0" "0" "0" "0" "0" "0" "0" "0" "0" "0" "0" "0" "0" "0" "0" "0" "0" "0" "0" "0" "0" "0" "0" "1" "0"…
"0" "0" "0" "0" "0" "1" "0" "0" "0" "0" "0" "0" "0" "0" "0" "0" "0" "1" "0" "0" "0" "0" "0" "0" "0" "0" "1" "0" "0" "1" "1" "0" "0" "1" "0" "0" "0" "0" "0" "0" "0" "0" "0" "0" "0" "0" "0" "0" "1" "1" "0" "0" "1" "0" "1" "0" "0" "0" "0" "0" "0" "0" "0" "0" "1" "1" "1" "1" "0" "1" "0" "0" "0" "0" "1" "0" "0" "0" "0" "0" "0" "0" "0" "0" "0" "1" "0" "0" "0" "1" "0" "0" "0" "0" "0" "0" "1" "0" "1" "1"…
"0" "0" "0" "0" "0" "0" "0" "0" "0" "0" "0" "0" "0" "0" "0" "0" "0" "0" "0" "0" "0" "0" "0" "0" "0" "0" "1" "0" "1" "0" "1" "1" "0" "0" "0" "0" "0" "0" "0" "0" "0" "0" "0" "0" "0" "0" "0" "0" "0" "0" "0" "1" "1" "0" "0" "0" "0" "0" "0" "0" "0" "1" "0" "0" "0" "1" "0" "0" "0" "1" "0" "0" "0" "0" "0" "0" "0" "0" "0" "0" "0" "0" "0" "0" "0" "0" "0" "0" "0" "0" "0" "0" "0" "0" "0" "0" "1" "1" "0" "0"…
"0" "0" "0" "0" "0" "0" "0" "0" "0" "0" "0" "1" "1" "1" "0" "0" "0" "0" "1" "0" "0" "0" "0" "0" "0" "1" "1" "1" "1" "0" "0" "1" "1" "1" "1" "0" "0" "0" "0" "0" "0" "0" "0" "0" "0" "0" "0" "0" "0" "0" "0" "1" "1" "0" "0" "0" "0" "0" "0" "0" "1" "1" "0" "1" "1" "0" "1" "0" "0" "0" "0" "0" "0" "0" "0" "0" "0" "0" "0" "0" "0" "0" "0" "0" "0" "0" "0" "0" "1" "0" "0" "0" "0" "0" "0" "0" "0" "0" "1" "0"…
"0" "0" "0" "0" "0" "0" "0" "0" "0" "0" "0" "0" "0" "0" "1" "0" "0" "0" "1" "0" "0" "0" "0" "0" "0" "1" "0" "0" "1" "1" "0" "0" "0" "1" "0" "0" "0" "0" "0" "0" "0" "0" "0" "0" "0" "0" "1" "0" "0" "0" "0" "1" "0" "0" "0" "0" "0" "0" "0" "0" "0" "0" "0" "0" "0" "1" "1" "1" "0" "1" "0" "0" "0" "0" "0" "0" "0" "0" "0" "0" "0" "0" "0" "0" "0" "0" "1" "0" "0" "0" "0" "0" "0" "0" "0" "0" "0" "0" "1" "1"…
"0" "0" "0" "0" "0" "0" "0" "0" "0" "0" "0" "1" "0" "1" "1" "0" "0" "1" "0" "0" "0" "0" "0" "0" "0" "0" "0" "0" "0" "0" "0" "1" "1" "1" "1" "0" "0" "0" "0" "0" "0" "0" "0" "0" "0" "0" "1" "1" "0" "0" "0" "0" "0" "0" "0" "0" "0" "0" "0" "0" "1" "1" "1" "0" "0" "0" "0" "0" "1" "0" "0" "0" "0" "0" "0" "0" "0" "0" "0" "0" "0" "0" "0" "0" "0" "0" "0" "0" "0" "1" "0" "0" "0" "0" "0" "1" "0" "0" "0" "1"…
"0" "0" "0" "0" "0" "0" "0" "0" "0" "0" "0" "1" "0" "0" "0" "0" "0" "0" "0" "0" "0" "0" "0" "0" "0" "0" "0" "0" "0" "0" "0" "1" "1" "1" "0" "0" "0" "0" "0" "0" "0" "0" "0" "0" "0" "0" "1" "0" "1" "1" "0" "0" "0" "0" "1" "0" "0" "0" "0" "0" "1" "0" "0" "0" "0" "0" "1" "1" "1" "1" "0" "0" "0" "0" "0" "0" "0" "0" "0" "0" "0" "0" "0" "0" "1" "0" "0" "0" "1" "0" "0" "0" "0" "0" "1" "1" "0" "0" "0" "0"…
"0" "0" "0" "0" "0" "0" "0" "0" "0" "0" "0" "0" "0" "0" "0" "1" "0" "0" "0" "0" "0" "0" "0" "0" "0" "1" "0" "0" "0" "0" "1" "1" "1" "1" "0" "0" "0" "0" "0" "0" "0" "0" "0" "0" "0" "1" "1" "1" "1" "0" "0" "1" "0" "0" "0" "0" "0" "0" "0" "0" "0" "0" "0" "0" "0" "0" "1" "1" "1" "1" "0" "0" "0" "0" "0" "0" "0" "0" "0" "0" "0" "0" "0" "1" "0" "1" "1" "0" "0" "0" "0" "0" "0" "0" "0" "0" "0" "0" "0" "0"…
"0" "0" "0" "0" "0" "0" "0" "0" "0" "0" "1" "0" "0" "1" "1" "1" "0" "0" "0" "0" "0" "0" "0" "0" "0" "0" "0" "0" "0" "0" "1" "0" "0" "0" "1" "0" "0" "0" "0" "0" "0" "0" "0" "0" "0" "0" "1" "0" "0" "0" "0" "1" "0" "0" "0" "0" "0" "0" "0" "0" "0" "0" "0" "0" "0" "1" "1" "0" "0" "0" "0" "0" "0" "0" "0" "1" "0" "0" "0" "0" "1" "0" "0" "0" "0" "0" "0" "0" "1" "0" "0" "0" "0" "0" "0" "0" "0" "0" "0" "0"…
"0" "0" "0" "0" "0" "0" "0" "0" "0" "0" "1" "0" "1" "0" "1" "0" "0" "0" "0" "0" "0" "0" "0" "0" "0" "0" "0" "1" "0" "0" "0" "1" "0" "1" "1" "0" "0" "0" "0" "0" "0" "0" "0" "0" "0" "0" "1" "1" "0" "0" "0" "1" "0" "0" "0" "0" "0" "0" "0" "0" "0" "1" "0" "0" "0" "1" "1" "1" "1" "0" "0" "0" "0" NA NA "0" "0" "0" NA NA "0" "0" "1" NA NA "0" "1" "0" NA NA "0" "0" "0" NA NA "0" "1" "0" NA NA "0" "1" "1"…
"0" "0" "0" "0" "0" "0" "0" "0" "0" "0" "0" "0" "0" "0" "0" "0" "0" "0" "1" "0" "0" "0" "0" "0" "0" "0" "0" "1" "1" "1" "1" "1" "1" "1" "0" "0" "0" "0" "0" "0" "0" "0" "0" "0" "0" "0" "0" "0" "0" "0" "0" "0" "0" "0" "1" "0" "0" "0" "0" "0" "1" "1" "0" "0" "1" "0" "0" "1" "1" "1" "0" "0" "0" "0" "0" "0" "0" "0" "0" "0" "0" "0" "0" "0" "0" "0" "0" "1" "0" "0" "0" "0" "0" "0" "0" "1" "1" "1" "0" "0"…
"0" "0" "0" "0" "0" "0" "0" "0" "0" "0" "1" "0" "1" "0" "0" "0" "0" "0" "0" "0" "0" "0" "0" "0" "0" "0" "0" "1" "0" "0" "1" "1" "1" "1" "1" "0" "0" "0" "0" "0" "0" "0" "0" "0" "0" "0" "0" "0" "0" "0" "0" "0" "1" "1" "1" "0" "0" "0" "0" "0" "1" "1" "1" "0" "1" "0" "1" "1" "0" "1" "0" "0" "0" "0" "0" "0" "0" "0" "0" "0" "0" "0" "0" "0" "0" "0" "0" "0" "0" "0" "0" "0" "0" "0" "0" "0" "0" "0" "0" "1"…
"0" "0" "0" "0" "0" "0" "0" "0" "0" "0" "0" "0" "0" "0" "0" "0" "0" "0" "0" "0" "0" "0" "0" "0" "0" "0" "0" "1" "0" "1" "0" "1" "0" "0" "1" "0" "0" "0" "0" "0" "0" "0" "0" "0" "0" "0" "0" "0" "0" "0" "1" "0" "1" "0" "0" "0" "0" "0" "0" "0" "0" "1" "1" "0" "0" "1" "0" "0" "0" "0" "0" "0" "0" "0" "0" "0" "0" "0" "0" "0" "0" "0" "0" "0" "0" "0" "0" "0" "0" "0" "0" "0" "0" "0" "0" "0" "0" "0" "0" "0"…
"0" "0" "0" "0" "0" "0" "0" "0" "0" "1" "0" "0" "0" "0" "0" "0" "0" "0" "0" "0" "0" "0" "0" "0" "0" "0" "1" "1" "0" "0" "1" "1" "1" "0" "1" "0" "0" "0" "0" "0" "0" "0" "0" "0" "0" "0" "0" "0" "1" "0" "0" "1" "1" "1" "0" "0" "0" "0" "0" "0" "0" "0" "0" "1" "1" "0" "1" "0" "1" "1" "0" "0" "0" "0" "0" "0" "0" "0" "0" "0" "0" "0" "0" "0" "0" "0" "0" "0" "0" "0" "0" "0" "0" "0" "0" "1" "1" "0" "1" "0"…
"0" "0" "0" "0" "1" "0" "1" "0" "0" "0" "0" "0" "0" "0" "0" "1" "0" "0" "1" "1" "0" "0" "0" "0" "0" "0" "0" "0" "1" "1" "0" "1" "1" "1" "1" "0" "0" "0" "0" "0" "0" "0" "0" "0" "0" "0" "0" "0" "0" "0" "1" "0" "0" "0" "0" "0" "0" "0" "0" "0" "0" "0" "0" "1" "0" "0" "0" "1" "1" "1" "0" "0" "0" "0" "0" "0" "0" "0" "0" "0" "0" "0" "0" "0" "0" "0" "0" "0" "1" "1" "0" "0" "0" "0" "0" "1" "0" "0" "0" "0"…
"1" "0" "0" "0" "0" "1" "0" "1" "0" "0" "0" "0" "0" "0" "0" "1" "1" "0" "0" "1" "0" "0" "0" "0" "0" "1" "0" "1" "1" "0" "1" "1" "1" "1" "0" "0" "0" "0" "0" "0" "0" "0" "0" "0" "0" "0" "0" "1" "0" "0" "0" "0" "1" "0" "0" "0" "0" "0" "0" "0" "1" "1" "0" "0" "0" "1" "0" "0" "0" "1" "0" "0" "0" "0" "0" "0" "0" "0" "0" "0" "0" "0" "0" "0" "0" "1" "1" "1" "0" "1" "0" "0" "0" "0" "0" "0" "1" "0" "0" "1"…
"0" "0" "0" "0" "0" "0" "0" "0" "0" "0" "0" "1" "1" "1" "1" "0" "1" "0" "1" "0" "0" "0" "0" "0" "0" "0" "0" "0" "0" "1" "0" "1" "0" "0" "0" "0" "0" "0" "0" "0" "0" "0" "0" "0" "0" "1" "1" "1" "0" "0" "0" "0" "0" "1" "1" "0" "0" "0" "0" "0" "0" "0" "1" "0" "0" "0" "1" "1" "1" "1" "0" "0" "0" "0" "0" "0" "0" "0" "0" "0" "0" "0" "0" "0" "0" "0" "0" "0" "1" "0" "0" "0" "0" "0" "0" "0" "0" "0" "0" "0"…
"0" "0" "0" "0" "0" "0" "0" "0" "0" "0" "0" "1" "1" "0" "1" "0" "0" "0" "1" "0" "0" "0" "0" "0" "0" "1" "1" "0" "1" "1" "0" "1" "1" "0" "0" "0" "0" "0" "0" "0" "0" "0" "0" "0" "0" "0" "0" "1" "0" "1" "0" "0" "1" "0" "0" "0" "0" "0" "0" "0" "0" "1" "1" "0" "1" "1" "0" "0" "0" "0" "0" "0" "0" "0" "0" "0" "0" "0" "0" "0" "1" "0" "1" "0" "1" "0" "0" "1" "0" "1" "0" "0" "0" "0" "0" "0" "1" "1" "0" "0"…
"0" "0" "0" "0" "0" "0" "0" "0" "0" "0" "0" "0" "0" "0" "0" "0" "0" "0" "1" "0" "0" "0" "0" "0" "0" "1" "0" "0" "0" "0" "0" "0" "0" "0" "1" "0" "0" "0" "0" "0" "0" "0" "0" "0" "0" "0" "0" "0" "0" "0" "0" "0" "0" "0" "0" "0" "0" "0" "0" "0" "0" "0" "0" "0" "0" "1" "1" "1" "0" "0" "0" "0" "0" "0" "0" "0" "0" "0" "0" "0" "0" "0" "0" "0" "0" "0" "0" "1" "0" "0" "0" "0" "0" "0" "0" "0" "0" "0" "0" "1"…
"0" "0" "0" "0" "0" "0" "0" "0" "0" "0" "0" "0" "0" "0" "0" "0" "0" "0" "0" "0" "0" "0" "0" "0" "0" "0" "0" "0" "1" "0" "0" "0" "1" "0" "0" "0" "0" "0" "0" "0" "0" "0" "0" "0" "0" "0" "1" "0" "0" "0" "0" "0" "0" "0" "0" "0" "0" "0" "0" "0" "0" "0" "0" "0" "1" "1" "0" "1" "1" "0" "0" "0" "0" "0" "0" "0" "0" "0" "0" "0" "0" "0" "0" "0" "0" "0" "0" "0" "0" "0" "0" "0" "0" "0" "0" "0" "0" "0" "0" "0"…
"0" "0" "0" "0" "0" "0" "0" "0" "0" "0" "0" "0" "0" "0" "0" "0" "0" "0" "0" "0" "0" "0" "0" "0" "0" "0" "0" "0" "1" "0" "1" "0" "0" "1" "1" "0" "0" "0" "0" "0" "0" "0" "0" "0" "0" "0" "0" "0" "0" "0" "0" "1" "0" "1" "0" "0" "0" "0" "0" "0" "1" "0" "0" "0" "0" "0" "1" "0" "1" "0" "0" "0" "0" "0" "0" "0" "0" "0" "0" "0" "0" "0" "0" "0" "0" "1" "1" "1" "1" "0" "0" "0" "0" "0" "0" "0" "0" "0" "0" "0"…
"0" "0" "0" "0" "0" "0" "0" "0" "0" "0" "0" "0" "0" "0" "0" "0" "0" "0" "0" "0" "0" "0" "0" "0" "0" "0" "0" "1" "1" "1" "1" "0" "0" "0" "0" "0" "0" "0" "0" "0" "0" "0" "0" "0" "0" "0" "0" "0" "0" "0" "0" "1" "0" "1" "1" "0" "0" "0" "0" "0" "0" "0" "1" "1" "1" "0" "1" "0" "0" "1" "0" "0" "0" "0" "0" "0" "0" "0" "0" "0" "0" "0" "0" "1" "0" "1" "0" "1" "1" "0" "0" "0" "0" "0" "0" "1" "1" "0" "0" "1"…
"0" "0" "0" "0" "0" "0" "0" "0" "0" "0" "0" "0" "1" "0" "0" "0" "0" "1" "0" "0" "0" "0" "0" "0" "0" "0" "0" "0" "1" "1" "1" "0" "0" "1" "1" "0" "0" "0" "0" "0" "0" "0" "0" "0" "0" "0" "0" "0" "0" "0" "0" "0" "1" "0" "0" "0" "0" "0" "0" "0" "0" "0" "0" "1" "0" "0" "0" "0" "1" "0" "0" "0" "0" "0" "0" "0" "0" "0" "0" "0" "0" "0" "0" "0" "0" "1" "0" "0" "0" "0" "0" "0" "0" "0" "0" "0" "0" "1" "1" "1"…
"0" "0" "0" "0" "0" "0" "0" "0" "0" "0" "0" "0" "0" "0" "0" "0" "0" "1" "0" "0" "0" "0" "0" "0" "0" "1" "0" "0" "0" "0" "0" "0" "0" "0" "0" "0" "0" "0" "0" "0" "0" "0" "0" "0" "0" "1" "0" "0" "0" "0" "0" "0" "0" "0" "0" "0" "0" "0" "0" "0" "0" "0" "0" "0" "0" "1" "0" "1" "1" "0" "0" "0" "0" "0" "0" "0" "0" "0" "0" "0" "0" "0" "0" "0" "0" "1" "0" "1" "0" "0" "0" "0" "0" "0" "0" "0" "0" "0" "0" "0"…
"0" "0" "0" "0" "0" "0" "0" "0" "0" "0" "0" "0" "0" "0" "0" "0" "0" "0" "0" "0" "0" "0" "0" "0" "0" "0" "0" "0" "0" "0" "0" "0" "0" "0" "0" "0" "0" "0" "0" "0" "0" "0" "0" "0" "0" "0" "0" "0" "0" "0" "0" "0" "0" "1" "0" "0" "0" "0" "0" "0" "0" "0" "0" "0" "0" "0" "1" "0" "1" "0" "0" "0" "0" "0" "0" "0" "0" "0" "0" "0" "0" "0" "0" "0" "0" "1" "0" "0" "0" "0" "0" "0" "0" "0" "0" "0" "0" "0" "0" "0"…
"0" "0" "0" "0" "0" "0" "0" "0" "0" "0" "0" "0" "0" "0" "0" "0" "0" "0" "0" "0" "0" "0" "0" "0" "0" "0" "0" "1" "0" "0" "0" "0" "0" "0" "1" "0" "0" "0" "0" "0" "0" "0" "0" "0" "0" "0" "0" "0" "0" "0" "0" "0" "0" "0" "0" "0" "0" "0" "0" "0" "0" "0" "1" "0" "0" "0" "0" "1" "0" "0" "0" "0" "0" "0" "0" "0" "0" "0" "0" "0" "0" "0" "0" "0" "1" "0" "0" "0" "1" "0" "0" "0" "0" "0" "0" "0" "0" "0" "0" "0"…
"0" "0" "0" "0" "0" "0" "0" "0" "0" "0" "0" "0" "1" "0" "1" "0" "0" "0" "0" "1" "0" "0" "0" "0" "0" "0" "0" "0" "0" "0" "0" "0" "1" "1" "1" "0" "0" "0" "0" "0" "0" "0" "0" "0" "0" "1" "0" "1" "1" "0" "0" "0" "0" "1" "0" "0" "0" "0" "0" "0" "0" "0" "1" "0" "0" "0" "1" "0" "0" "1" "0" "0" "0" "0" "0" "0" "0" "0" "0" "0" "0" "0" "0" "0" "0" "0" "0" "1" "0" "0" "0" "0" "0" "0" "0" "0" "0" "0" "1" "0"…
"0" "0" "0" "0" "0" "0" "0" "0" "0" "0" "1" "1" "1" "1" "1" "0" "1" "0" "0" "0" "0" "0" "0" "0" "0" "0" "0" "0" "0" "1" "1" "1" "0" "1" "1" "0" "0" "0" "0" "0" "0" "0" "0" "0" "0" "1" "0" "0" "0" "1" "0" "0" "1" "0" "0" "0" "0" "0" "0" "0" "1" "0" "1" "0" "1" "0" "1" "1" "1" "1" "0" "0" "0" "0" "0" "0" "0" "0" "0" "0" "0" "0" "0" "1" "0" "0" "0" "0" "0" "0" "0" "0" "0" "0" "0" "0" "1" "0" "0" "1"…
"0" "0" "0" "0" "1" "0" "0" "0" "0" "0" "1" "0" "1" "0" "0" "0" "0" "1" "0" "0" "0" "0" "0" "0" "0" "1" "0" "0" "0" "0" "1" "1" "1" "0" "1" "0" "0" "0" "0" "0" "0" "0" "0" "0" "0" "0" "0" "0" "0" "0" "0" "1" "1" "0" "0" "0" "0" "0" "0" "0" "0" "0" "0" "0" "0" "0" "1" "1" "1" "1" "0" "0" "0" "0" "0" "0" "0" "0" "0" "0" "0" "0" "0" "0" "0" "0" "0" "0" "0" "0" "0" "0" "0" "0" "0" "0" "0" "0" "0" "0"…
"0" "0" "0" "0" "0" "0" "0" "0" "0" "0" "0" "0" "0" "0" "0" "1" "0" "0" "1" "1" "0" "0" "0" "0" "0" "0" "0" "0" "0" "0" "1" "0" "1" "0" "0" "0" "0" "0" "0" "0" "0" "0" "0" "0" "0" "0" "0" "0" "0" "0" "1" "0" "0" "1" "0" "0" "0" "0" "0" "0" "0" "0" "0" "0" "0" "0" "0" "0" "0" "1" "0" "0" "0" "0" "0" "0" "0" "0" "0" "0" "0" "0" "0" "0" "0" "0" "0" "0" "0" "0" "0" "0" "0" "0" "0" "0" "0" "0" "0" "0"…
"0" "0" "0" "0" "0" "0" "0" "0" "0" "0" "0" "0" "0" "0" "0" "0" "1" "0" "0" "1" "0" "0" "0" "0" "0" "0" "0" "0" "0" "0" "0" "1" "0" "1" "0" "0" "0" "0" "0" "0" "0" "1" "0" "0" "0" "0" "0" "0" "0" "0" "1" "1" "0" "1" "1" "0" "0" "0" "0" "0" "0" "0" "0" "0" "0" "0" "0" "0" "1" "1" "0" "0" "0" "0" "0" "0" "0" "0" "0" "0" "0" "0" "0" "0" "0" "0" "1" "0" "0" "1" "0" "0" "0" "0" "0" "0" "0" "0" "0" "0"…
"0" "0" "0" "0" "0" "0" "0" "0" "0" "0" "0" "0" "0" "0" "0" "0" "0" "0" "0" "0" "0" "0" "0" "0" "0" "0" "0" "0" "0" "0" "1" "1" "1" "1" "1" "0" "0" "0" "0" "0" "0" "0" "0" "0" "0" "1" "0" "0" "1" "0" "1" "0" "0" "1" "0" "0" "0" "0" "0" "0" "0" "0" "0" "0" "0" "0" "1" "1" "1" "1" "0" "0" "0" "0" "0" "0" "0" "0" "0" "0" "0" "0" "0" "0" "0" "0" "0" "0" "0" "1" "0" "0" "0" "0" "0" "0" "0" "0" "0" "0"…
"0" "0" "0" "0" "0" "0" "0" "0" "0" "0" "0" "0" "0" "0" "0" "0" "0" "0" "0" "1" "0" "0" "0" "0" "0" "0" "0" "0" "0" "0" "1" "0" "0" "0" "0" "0" "0" "0" "0" "0" "0" "0" "0" "0" "0" "1" "0" "1" "0" "0" "0" "0" "0" "0" "0" "0" "0" "0" "0" "0" "0" "0" "0" "0" "0" "0" "0" "1" "0" "0" "0" "0" "0" "0" "0" "0" "0" "0" "0" "0" "0" "0" "0" "0" "0" "0" "0" "0" "0" "1" "0" "0" "0" "0" "0" "0" "0" "0" "0" "0"…
"0" "0" "0" "0" "0" "0" "0" "0" "0" "0" "0" "0" "0" "0" "1" "0" "0" "0" "1" "1" "0" "0" "0" "0" "0" "0" "0" "1" "0" "0" "0" "1" "0" "1" "1" "0" "0" "0" "0" "0" "0" "0" "0" "0" "0" "0" "0" "0" "0" "0" "1" "0" "1" "0" "0" "0" "0" "0" "0" "0" "0" "0" "0" "0" "0" "1" "1" "1" "1" "1" "0" "0" "0" "0" "0" "0" "0" "0" "0" "0" "0" "0" "0" "0" "1" "0" "1" "0" "1" "1" "0" "0" "0" "0" "0" "0" "0" "0" "0" "0"…
"0" "0" "0" "0" "0" "0" "0" "0" "0" "0" "1" "0" "0" "0" "0" "0" "0" "0" "0" "1" "0" "0" "0" "0" "0" "0" "0" "0" "0" "0" "1" "1" "0" "1" "0" "0" "0" "0" "0" "0" "0" "0" "0" "0" "0" "0" "0" "0" "0" "0" "0" "0" "0" "0" "1" "0" "0" "0" "0" "0" "0" "0" "0" "0" "0" "0" "0" "1" "1" "0" "0" "0" "0" "0" "0" "0" "0" "0" "0" "0" "0" "0" "0" "0" "0" "0" "0" "0" "0" "0" "0" "0" "0" "0" "0" "0" "0" "0" "0" "0"…
"0" "0" "0" "0" "0" "0" "0" "0" "0" "0" "0" "0" "0" "0" "0" "1" "0" "0" "0" "0" "0" "0" "0" "0" "0" "0" "0" "0" "0" "0" "1" "1" "1" "0" "1" "0" "0" "0" "0" "0" "0" "0" "0" "0" "0" "0" "0" "0" "0" "0" "1" "0" "0" "0" "0" "0" "0" "0" "0" "0" "0" "0" "0" "0" "0" "1" "1" "1" "0" "0" "0" "0" "0" "0" "0" "0" "0" "0" "0" "0" "0" "0" "0" "0" "0" "0" "0" "0" "0" "0" "0" "0" "0" "0" "0" "0" "0" "0" "0" "0"…
"0" "0" "0" "0" "0" "0" "0" "0" "0" "0" "0" "0" "0" "0" "0" "0" "0" "0" "0" "0" "0" "0" "0" "0" "0" "0" "0" "0" "0" "0" "0" "0" "0" "0" "1" "0" "0" "0" "0" "0" "0" "0" "0" "0" "0" "0" "0" "0" "0" "0" "0" "1" "0" "0" "0" "0" "0" "0" "0" "0" "0" "0" "1" "0" "0" "1" "1" "0" "1" "0" "0" "0" "0" "0" "0" "0" "0" "0" "0" "0" "0" "0" "0" "0" "0" "0" "0" "0" "1" "0" "0" "0" "0" "0" "0" "0" "0" "0" "0" "0"…
"0" "0" "0" "0" "0" "0" "0" "0" "0" "0" "0" "0" "0" "0" "0" "1" "0" "1" "0" "1" "0" "0" "0" "0" "0" "1" "0" "1" "0" "0" "0" "0" "1" "0" "1" "0" "0" "0" "0" "0" "0" "0" "0" "0" "0" "0" "0" "0" "0" "0" "0" "0" "0" "1" "0" "0" "0" "0" "0" "0" "0" "0" "0" "0" "0" "0" "1" "1" "1" "0" "0" "0" "0" "0" "0" "0" "0" "0" "0" "0" "0" "0" "0" "0" "0" "0" "0" "0" "1" "1" "0" "0" "0" "0" "0" "1" "0" "0" "0" "0"…
"0" "0" "0" "0" "0" "0" "0" "0" "0" "0" "0" "0" "0" "0" "0" "0" "0" "0" "0" "0" "0" "0" "0" "0" "0" "0" "1" "0" "0" "0" "1" "0" "0" "1" "1" "0" "0" "0" "0" "1" "0" "0" "0" "0" "0" "0" "0" "0" "0" "0" "0" "1" "0" "0" "1" "0" "0" "0" "0" "0" "0" "0" "0" "0" "0" "1" "0" "0" "0" "0" "0" "0" "0" "0" "0" "0" "1" "0" "0" "0" "0" "0" "0" "0" "0" "0" "0" "0" "0" "0" "0" "0" "0" "0" "0" "0" "0" "0" "0" "0"…
"0" "0" "0" "0" "0" "0" "0" "0" "0" "0" "0" "0" "0" "0" "0" "0" "0" "0" "0" "0" "0" "0" "0" "0" "0" "0" "0" "0" "0" "0" "1" "1" "1" "0" "1" "0" "0" "0" "0" "0" "0" "0" "0" "0" "0" "0" "0" "0" "0" "0" "0" "1" "0" "0" "0" "0" "0" "0" "0" "0" "0" "0" "0" "0" "0" "0" "0" "0" "0" "0" "0" "0" "0" "0" "0" "0" "0" "0" "0" "0" "0" "0" "0" "0" "0" "0" "0" "0" "1" "0" "0" "0" "0" "0" "0" "0" "0" "0" "0" "0"…
"0" "0" "0" "0" "0" "0" "0" "0" "0" "0" "0" "0" "0" "0" "0" "0" "0" "0" "0" "0" "0" "0" "0" "0" "0" "0" "0" "0" "0" "0" "1" "1" "1" "1" "1" "0" "0" "0" "0" "0" "0" "0" "0" "0" "0" "1" "0" "0" "0" "0" "1" "1" "0" "1" "0" "0" "0" "0" "0" "0" "0" "0" "0" "0" "0" "1" "1" "1" "1" "1" "0" "0" "0" "0" "0" "0" "0" "0" "0" "0" "0" "0" "0" "0" "0" "0" "0" "0" "0" "0" "0" "0" "0" "0" "0" "0" "0" "0" "0" "0"…
"0" "0" "0" "0" "0" "0" "0" "0" "0" "0" "0" "0" "0" "0" "0" "0" "0" "0" "0" "0" "0" "0" "0" "0" "0" "0" "0" "0" "0" "0" "1" "1" "1" "0" "1" "0" "0" "0" "0" "0" "0" "0" "0" "0" "0" "0" "0" "1" "0" "1" "1" "0" "0" "0" "0" "0" "0" "0" "0" "0" "0" "0" "0" "0" "0" "1" "1" "1" "1" "1" "0" "0" "0" "0" "0" "0" "0" "0" "0" "0" "0" "0" "0" "0" "0" "0" "0" "1" "1" "1" "0" "0" "0" "0" "0" "0" "0" "0" "0" "0"…
"0" "0" "0" "0" "0" "0" "0" "0" "0" "0" "0" "0" "0" "0" "0" "0" "0" "0" "0" "0" "0" "0" "0" "0" "0" "0" "0" "0" "0" "0" "1" "1" "1" "0" "0" "0" "0" "0" "0" "0" "0" "0" "0" "0" "0" "0" "0" "0" "0" "0" "0" "0" "0" "0" "0" "0" "0" "0" "0" "0" "0" "0" "0" "0" "0" "1" "1" "1" "0" "1" "0" "0" "0" "0" "0" "0" "0" "0" "0" "0" "0" "0" "0" "0" "0" "0" "0" "0" "0" "0" "0" "0" "0" "0" "0" "0" "0" "0" "0" "0"…
"0" "0" "0" "0" "0" "0" "0" "0" "0" "0" "0" "0" "0" "1" "0" "1" "0" "0" "0" "0" "0" "0" "0" "0" "0" "0" "0" "0" "0" "0" "1" "0" "0" "1" "0" "0" "0" "0" "0" "0" "0" "0" "0" "0" "0" "0" "0" "0" "0" "0" "1" "0" "0" "1" "1" "0" "0" "0" "0" "0" "0" "0" "0" "0" "0" "1" "1" "1" "0" "0" "0" "0" "0" "0" "0" "0" "0" "0" "0" "0" "0" "0" "0" "0" "0" "0" "0" "0" "1" "0" "0" "0" "0" "0" "0" "0" "0" "0" "0" "0"…
"0" "0" "0" "0" "0" "0" "0" "0" "0" "0" "0" "0" "0" "0" "0" "0" "0" "0" "0" "0" "0" "0" "0" "0" "0" "0" "0" "0" "0" "0" "0" "1" "0" "0" "0" "0" "0" "0" "0" "0" "0" "0" "0" "0" "0" "0" "0" "0" "0" "1" "1" "1" "0" "1" "0" "0" "0" "0" "0" "0" "0" "0" "0" "0" "0" "0" "0" "0" "0" "1" "0" "0" "0" "0" "0" "0" "0" "0" "0" "0" "0" "0" "0" "0" "0" "1" "0" "0" "0" "0" "0" "0" "0" "0" "0" "0" "0" "0" "0" "0"…
"0" "0" "0" "0" "1" "0" "0" "0" "0" "0" "0" "0" "1" "0" "0" "0" "0" "0" "0" "0" "0" "0" "0" "0" "0" "0" "0" "0" "0" "0" "1" "1" "0" "0" "0" "0" "0" "0" "0" "0" "0" "0" "0" "0" "0" "0" "0" "0" "0" "0" "1" "1" "1" "1" "1" "0" "0" "0" "0" "0" "0" "0" "0" "0" "0" "1" "1" "1" "1" "0" "0" "0" "0" "0" "0" "0" "0" "0" "0" "0" "0" "0" "0" "0" "0" "1" "0" "0" "1" "0" "0" "0" "0" "0" "0" "0" "0" "0" "0" "0"…
"0" "0" "1" "0" "0" "0" "0" "0" "0" "0" "0" "1" "0" "0" "0" "1" "0" "0" "0" "1" "0" "0" "0" "0" "0" "0" "0" "0" "0" "0" "1" "0" "1" "1" "1" "0" "0" "0" "0" "0" "0" "0" "0" "0" "0" "0" "0" "0" "1" "1" "0" "0" "0" "0" "0" "0" "0" "0" "0" "0" "0" "0" "0" "0" "0" "1" "1" "1" "1" "1" "0" "0" "0" "0" "0" "0" "0" "0" "0" "0" "0" "0" "0" "0" "1" "0" "1" "0" "1" "0" "0" "0" "0" "0" "0" "0" "0" "0" "0" "0"…
"0" "0" "0" "0" "0" "0" "0" "0" "0" "0" "0" "0" "1" "1" "0" "1" "0" "0" "1" "0" "0" "0" "0" "0" "0" "0" "0" "0" "0" "0" "1" "1" "1" "1" "1" "0" "0" "0" "0" "0" "0" "0" "0" "0" "0" "0" "0" "0" "1" "0" "0" "1" "0" "0" "0" "0" "0" "0" "0" "0" "0" "0" "0" "0" "0" "0" "1" "0" "1" "1" "0" "0" "0" "0" "0" "0" "1" "0" "0" "0" "0" "0" "0" "0" "0" "0" "1" "0" "0" "0" "0" "0" "0" "0" "0" "0" "0" "0" "0" "0"…
"0" "0" "0" "0" "0" "0" "0" "0" "0" "1" "0" "0" "0" "0" "0" "0" "0" "1" "0" "0" "0" "0" "0" "0" "0" "0" "0" "0" "0" "0" "1" "1" "1" "1" "1" "0" "0" "0" "0" "0" "0" "0" "0" "0" "0" "0" "0" "0" "0" "0" "0" "0" "0" "0" "0" "0" "0" "0" "0" "0" "0" "0" "0" "0" "0" "1" "0" "1" "1" "1" "0" "1" "0" "0" "0" "0" "0" "0" "0" "0" "0" "0" "0" "0" "0" "0" "0" "0" "0" "0" "0" "0" "0" "0" "0" "0" "0" "0" "0" "0"…
"0" "0" "0" "0" "0" "0" "0" "1" "0" "0" "0" "0" "0" "0" "0" "0" "0" "0" "0" "0" "0" "0" "0" "0" "0" "0" "0" "0" "0" "0" "1" "1" "1" "1" "1" "0" "0" "0" "0" "0" "0" "0" "0" "0" "0" "0" "1" "0" "0" "0" "1" "0" "0" "1" "0" "0" "0" "0" "0" "0" "0" "0" "0" "0" "0" "1" "1" "1" "1" "0" "0" "0" "0" "0" "0" "0" "0" "0" "0" "0" "0" "0" "0" "0" "0" "1" "0" "0" "1" "1" "0" "0" "0" "0" "0" "0" "0" "0" "0" "0"…
"0" "0" "0" "0" "0" "0" "0" "0" "0" "0" "0" "0" "0" "0" "0" "0" "1" "0" "0" "0" "0" "0" "0" "0" "0" "0" "0" "0" "0" "0" "0" "1" "1" "0" "0" "0" "0" "0" "0" "0" "0" "0" "0" "0" "0" "0" "0" "0" "0" "0" "0" "0" "1" "0" "1" "0" "0" "0" "0" "0" "0" "0" "0" "0" "0" "1" "1" "1" "0" "1" "0" "0" "0" "0" "0" "0" "0" "0" "0" "0" "0" "0" "0" "0" "1" "0" "1" "1" "0" "1" "0" "0" "0" "0" "0" "0" "0" "0" "0" "0"…
"1" "0" "0" "0" "0" "1" "0" "0" "0" "0" "0" "0" "0" "0" "0" "0" "0" "0" "0" "0" "0" "0" "0" "0" "0" "0" "0" "0" "0" "0" "1" "1" "1" "0" "1" "0" "0" "0" "0" "0" "0" "0" "0" "0" "0" "0" "0" "0" "1" "0" "0" "1" "0" "0" "0" "0" "0" "0" "0" "0" "0" "0" "0" "0" "0" "0" "0" "1" "1" "0" "0" "0" "0" "0" "0" "0" "0" "0" "0" "0" "0" "1" "0" "0" "0" "0" "0" "0" "0" "0" "0" "0" "0" "0" "0" "0" "0" "0" "0" "0"…
"0" "0" "0" "0" "0" "0" "0" "0" "0" "0" "1" "1" "1" "0" "1" "0" "0" "0" "0" "0" "0" "0" "0" "0" "0" "0" "0" "0" "0" "0" "1" "1" "1" "1" "1" "0" "0" "0" "0" "0" "0" "0" "1" "0" "0" "1" "0" "1" "1" "1" "0" "0" "0" "0" "1" "1" "1" "0" "0" "0" "0" "0" "0" "0" "0" "1" "1" "1" "1" "1" "0" "0" "0" "0" "0" "0" "0" "0" "1" "0" "1" "1" "1" "1" "1" "0" "0" "0" "0" "0" "1" "0" "0" "1" "1" "0" "0" "0" "1" "0"…
"0" "0" "0" "0" "0" "1" "0" "0" "0" "0" "1" "1" "1" "1" "0" "0" "0" "0" "0" "1" "1" "1" "1" "0" "0" "0" "0" "0" "1" "1" "0" "1" "1" "1" "1" "0" "0" "0" "0" "0" "0" "0" "0" "0" "1" "1" "1" "1" "0" "1" "0" "0" "0" "0" "0" "1" "1" "1" "0" "0" "0" "0" "0" "0" "1" "1" "1" "1" "1" "1" "0" "0" "0" "0" "0" "0" "0" "0" "1" "1" "0" "1" "1" "1" "1" "0" "0" "0" "0" "0" "1" "1" "1" "0" "0" "0" "0" "0" "0" "1"…
"0" "0" "0" "0" "0" "1" "0" "1" "1" "1" "0" "1" "1" "1" "1" "0" "0" "1" "0" "0" "0" "0" "0" "0" "1" "0" "1" "0" "1" "1" "1" "1" "0" "0" "1" "0" "0" "0" "0" "0" "1" "0" "1" "1" "0" "1" "0" "1" "0" "1" "0" "0" "0" "0" "0" "0" "0" "0" "0" "0" "0" "0" "0" "1" "0" "1" "1" "1" "0" "0" "0" "0" "0" "0" "0" "0" "0" "1" "1" "0" "1" "0" "0" "1" "1" "0" "0" "0" "0" "0" "0" "0" "0" "0" "0" "0" "0" "0" "1" "0"…
"0" "0" "0" "0" "0" "0" "1" "0" "0" "0" "1" "0" "1" "1" "1" "0" "0" "1" "0" "0" "1" "1" "1" "1" "0" "0" "0" "0" "0" "1" "0" "1" "1" "0" "0" "0" "0" "0" "0" "0" "0" "1" "0" "1" "0" "1" "1" "1" "1" "0" "0" "0" "0" "0" "0" "1" "1" "0" "0" "1" "0" "1" "0" "1" "1" "1" "1" "1" "1" "1" "0" "0" "0" "0" "0" "1" "0" "1" "1" "0" "1" "0" "1" "1" "1" "0" "0" "1" "0" "0" "0" "0" "0" "0" "0" "1" "0" "1" "0" "1"…
"0" "0" "0" "0" "0" "1" "0" "0" "0" "1" "1" "1" "1" "1" "0" "0" "0" "0" "0" "0" "0" "0" "0" "0" "0" "0" "1" "1" "0" "0" "0" "0" "1" "1" "1" "0" "0" "0" "0" "0" "0" "1" "1" "0" "0" "1" "1" "1" "1" "1" "0" "0" "0" "0" "0" "0" "0" "0" "0" "1" "1" "0" "0" "0" "0" "0" "0" "0" "1" "1" "0" "0" "0" "0" "0" "1" "1" "0" "1" "0" "1" "1" "1" "1" "1" "0" "0" "0" "0" "0" "0" "0" "0" "0" "1" "1" "1" "0" "1" "1"…
"0" "0" "0" "0" "0" "0" "0" "0" "0" "0" "0" "1" "0" "1" "1" "0" "0" "0" "0" "0" "0" "0" "0" "0" "0" "0" "0" "0" "0" "0" "1" "1" "1" "1" "1" "0" "0" "0" "0" "0" "0" "0" "0" "0" "1" "0" "1" "1" "1" "0" "0" "0" "0" "0" "0" "0" "1" "1" "0" "0" "1" "0" "0" "0" "0" "1" "1" "1" "1" "1" "0" "0" "0" "0" "0" "0" "0" "0" "0" "0" "1" "1" "1" "1" "1" "0" "0" "0" "0" "0" "0" "0" "1" "0" "1" "0" "0" "0" "0" "0"…
"0" "0" "0" "0" "0" "1" "0" "0" "0" "0" "1" "1" "0" "0" "0" "0" "0" "0" "0" "0" "0" "0" "0" "0" "0" "0" "1" "0" "0" "1" "1" "1" "1" "0" "1" "0" "0" "0" "0" "0" "0" "0" "0" "0" "1" "1" "0" "1" "0" "1" "0" "0" "0" "0" "0" "1" "0" "0" "0" "0" "0" "0" "0" "0" "1" "1" "1" "1" "1" "1" "0" "0" "0" "0" "0" "0" "0" "0" "0" "0" "1" "1" "1" "0" "0" "0" "0" "0" "0" "0" "0" "0" "0" "0" "0" "0" "0" "0" "1" "0"…
"0" "0" "0" "0" "0" "0" "0" "0" "1" "1" "0" "0" "1" "1" "1" "0" "0" "0" "0" "0" "0" "0" "0" "0" "0" "0" "1" "1" "1" "1" "1" "1" "1" "1" "1" "0" "1" "0" "0" "0" "1" "0" "0" "0" "0" "0" "0" "1" "1" "0" "0" "0" "1" "0" "0" "0" "0" "0" "0" "0" "0" "1" "1" "0" "1" "1" "1" "1" "0" "1" "0" "0" "0" "0" "0" "0" "0" "0" "0" "0" "1" "1" "0" "1" "1" "0" "0" "0" "0" "0" "1" "0" "0" "0" "0" "1" "1" "0" "0" "1"…
"0" "0" "0" "0" "0" "0" "1" "0" "1" "0" "1" "0" "0" "1" "0" "1" "0" "0" "0" "0" "0" "0" "0" "0" "0" "0" "0" "0" "0" "1" "1" "1" "1" "1" "1" "0" "0" "0" "0" "0" "0" "0" "0" "1" "0" "0" "1" "0" "0" "1" "0" "0" "0" "0" "0" "0" "0" "0" "0" "0" "1" "0" "0" "1" "1" "1" "1" "1" "1" "1" "0" "0" "0" "0" "0" "0" "0" "0" "0" "0" "1" "1" "1" "1" "0" "0" "0" "0" "0" "0" "0" "0" "1" "0" "0" "1" "0" "1" "0" "1"…
"0" "0" "0" "0" "0" "0" "0" "0" "0" "0" "0" "0" "0" "0" "0" "0" "0" "0" "0" "0" "0" "0" "0" "1" "0" "1" "0" "0" "0" "1" "1" "1" "1" "1" "0" "0" "0" "0" "0" "0" "0" "0" "0" "0" "0" "0" "1" "0" "0" "0" "0" "0" "0" "0" "0" "1" "0" "0" "0" "0" "0" "0" "0" "0" "1" "1" "1" "1" "1" "1" "0" "0" "0" "0" "0" "0" "0" "0" "0" "0" "1" "1" "0" "0" "0" "0" "0" "0" "0" "0" "0" "0" "0" "1" "0" "0" "0" "0" "1" "0"…
"0" "0" "0" "0" "0" "0" "0" "0" "0" "0" "1" "1" "1" "1" "1" "0" "0" "0" "0" "1" "0" "0" "0" "0" "0" "0" "0" "1" "0" "0" "1" "1" "0" "1" "1" "0" "0" "0" "0" "0" "0" "0" "0" "0" "0" "0" "1" "0" "1" "1" "0" "0" "0" "0" "0" "0" "0" "0" "0" "0" "0" "0" "0" "0" "1" "0" "1" "1" "1" "1" "0" "0" "0" "0" "0" "0" "0" "0" "0" "1" "0" "1" "1" "1" "1" "0" "0" "0" "0" "0" "0" "1" "0" "1" "0" "1" "1" "1" "0" "0"…
"0" "0" "0" "0" "0" "0" "0" "0" "1" "0" "1" "1" "0" "0" "0" "0" "0" "0" "0" "0" "0" "0" "0" "0" "0" "1" "0" "0" "0" "0" "0" "1" "1" "1" "0" "0" "0" "0" "0" "0" "0" "0" "0" "0" "0" "0" "0" "0" "0" "0" "0" "0" "0" "0" "0" "1" "0" "0" "0" "0" "0" "0" "0" "0" "0" "1" "1" "1" "1" "1" "0" "1" "0" "0" "0" "0" "0" "0" "1" "0" "1" "0" "1" "0" "1" "0" "0" "0" "0" "0" "0" "0" "0" "0" "0" "1" "0" "1" "0" "0"…
"0" "0" "0" "0" "0" "1" "0" "0" "1" "0" "1" "1" "0" "0" "1" "0" "0" "0" "0" "0" "0" "1" "0" "0" "0" "1" "0" "0" "0" "0" "0" "0" "1" "1" "0" "0" "0" "0" "0" "0" "0" "0" "0" "0" "1" "1" "1" "1" "1" "0" "0" "0" "0" "0" "0" "0" "0" "0" "0" "0" "0" "0" "0" "1" "1" "0" "1" "1" "1" "1" "0" "0" "0" "0" "0" "0" "0" "0" "0" "0" "1" "1" "1" "1" "0" "0" "0" "0" "0" "0" "0" "1" "0" "0" "0" "1" "0" "1" "1" "1"…
"0" "0" "0" "0" "0" "0" "0" "1" "1" "1" "1" "1" "0" "1" "0" "0" "0" "0" "0" "0" "0" "0" "0" "0" "0" "0" "1" "1" "0" "0" "1" "1" "0" "1" "1" "0" "0" "0" "0" "0" "0" "0" "1" "1" "0" "1" "1" "1" "0" "1" "0" "0" "1" "1" "0" "1" "0" "0" "0" "0" "1" "1" "1" "1" "1" "1" "1" "1" "1" "0" "0" "0" "0" "0" "0" "0" "1" "1" "1" "0" "1" "0" "0" "1" "1" "0" "0" "0" "0" "0" "0" "0" "0" "0" "0" "0" "1" "1" "0" "0"…
"0" "0" "0" "0" "0" "1" "0" "1" "1" "0" "1" "1" "0" "1" "1" "0" "0" "0" "0" "0" "1" "1" "0" "0" "0" "0" "0" "0" "0" "0" "1" "0" "1" "1" "1" "0" "0" "0" "0" "0" "0" "1" "0" "1" "1" "1" "0" "0" "1" "1" "0" "0" "0" "0" "0" "0" "0" "0" "0" "0" "1" "0" "0" "0" "0" "1" "1" "1" "1" "1" "0" "0" "0" "0" "0" "0" "1" "0" "0" "0" "1" "0" "1" "1" "1" "0" "0" "0" "0" "0" "0" "0" "0" "0" "0" "1" "1" "0" "0" "1"…
"0" "0" "0" "0" "0" "0" "0" "1" "0" "0" "0" "0" "0" "1" "0" "0" "0" "0" "0" "0" "0" "1" "0" "0" "1" "0" "0" "0" "1" "1" "1" "1" "1" "1" "1" "0" "0" "0" "0" "0" "0" "0" "0" "1" "0" "1" "0" "0" "1" "0" "0" "0" "0" "0" "0" "1" "0" "0" "0" "0" "0" "0" "1" "1" "1" "1" "1" "1" "1" "0" "0" "0" "0" "0" "0" "0" "1" "0" "0" "0" "1" "0" "1" "1" "0" "0" "0" "0" "0" "1" "0" "1" "0" "0" "0" "0" "0" "0" "0" "1"…
"0" "0" "0" "0" "0" "0" "0" "1" "0" "0" "0" "0" "0" "0" "0" "0" "0" "0" "0" "0" "0" "0" "0" "0" "0" "1" "0" "0" "0" "0" "1" "1" "1" "1" "0" "0" "0" "0" "0" "0" "0" "0" "1" "0" "1" "1" "1" "0" "1" "0" "0" "0" "0" "0" "0" "0" "0" "1" "0" "0" "1" "0" "1" "0" "0" "1" "0" "1" "1" "1" "0" "0" "0" "0" "0" "1" "0" "1" "0" "1" "1" "0" "0" "1" "1" "0" "0" "0" "0" "0" "0" "0" "1" "0" "0" "1" "1" "1" "0" "0"…
"0" NA NA NA NA "0" NA NA NA NA "0" NA NA NA NA "0" NA NA NA NA "0" NA NA NA NA "0" NA NA NA NA "1" NA NA NA NA "0" "0" "0" "0" "0" "0" "0" "1" "0" "1" "0" "0" "1" "1" "0" "1" "0" "0" "0" "0" "1" "0" "0" "0" "1" "1" "0" "1" "0" "0" "1" "1" "0" "0" "1" "0" "0" "0" "0" "0" "1" "0" "1" "1" "0" "0" "0" "0" "1" "0" "0" "0" "0" "0" "0" "1" "0" "0" "0" "1" "0" "0" "0" "0" "0" "1" "1" "0" "1" "1" "0" "0"…
"0" "0" "0" "0" "0" "1" "0" "0" "0" "0" "1" "1" "0" "0" "0" "0" "0" "0" "0" "0" "0" "0" "0" "0" "0" "0" "0" "0" "0" "0" "1" "1" "1" "1" "1" "0" "0" "0" "0" "0" "1" "0" "0" "0" "0" "0" "1" "1" "0" "0" "0" "0" "0" "0" "0" "0" "0" "0" "0" "0" "0" "0" "0" "0" "0" "1" "1" "1" "1" "1" "0" "0" "0" "0" "0" "0" "0" "1" "0" "0" "0" "1" "1" "0" "0" "0" "0" "0" "0" "0" "0" "0" "0" "0" "0" "0" "0" "0" "0" "0"…
"0" "0" "0" "0" "1" "0" "0" "0" "0" "0" "1" "1" "1" "1" "1" "0" "0" "0" "0" "0" "0" "0" "0" "0" "0" "0" "0" "0" "0" "0" "1" "1" "1" "1" "1" "0" "0" "0" "0" "0" "0" "0" "0" "0" "1" "0" "1" "1" "1" "1" "0" "0" "0" "0" "0" "0" "0" "0" "0" "0" "0" "0" "0" "0" "1" "1" "1" "1" "1" "1" "0" "0" "0" "0" "0" "0" "0" "0" "0" "0" "1" "1" "0" "0" "0" "0" "0" "0" "0" "0" "0" "0" "0" "0" "0" "0" "0" "0" "0" "1"…
"0" "0" "0" "0" "0" "0" "0" "0" "0" "0" "1" "0" "0" "0" "0" "0" "0" "0" "0" "0" "0" "0" "0" "0" "0" "0" "0" "0" "1" "0" "1" "1" "1" "1" "0" "0" "0" "0" "0" "1" "0" "0" "0" "0" "0" "0" "0" "0" "0" "0" "0" "0" "0" "0" "0" "0" "0" "0" "0" "0" "0" "0" "0" "0" "1" "1" "1" "1" "1" "1" "0" "0" "0" "0" "0" "0" "0" "0" "0" "0" "1" "0" "0" "1" "1" "1" "0" "0" "0" "0" "1" "0" "0" "0" "0" "0" "0" "0" "1" "1"…
"0" "0" "0" "0" "0" "0" "0" "0" "0" "0" "1" "0" "1" "0" "0" "1" "0" "0" "0" "0" "0" "0" "0" "0" "0" "1" "0" "0" "0" "0" "0" "0" "0" "0" "1" "0" "0" "0" "0" "0" "0" "0" "0" "0" "0" "1" "0" "0" "0" "0" "1" "0" "0" "0" "0" "0" "0" "0" "0" "0" "1" "0" "0" "0" "0" "1" "1" "1" "1" "1" "0" "0" "0" "0" "0" "0" "0" "0" "0" "0" "0" "1" "1" "0" "1" "0" "0" "0" "0" "0" "0" "0" "0" "0" "0" "0" "0" "1" "0" "0"…
"0" "0" "0" "0" "0" "0" "0" "0" "0" "0" "0" "1" "1" "1" "1" "0" "0" "0" "0" "0" "0" "0" "0" "0" "0" "0" "0" "0" "0" "1" "0" "1" "1" "0" "1" "0" "0" "0" "0" "0" "0" "0" "0" "0" "0" "1" "0" "0" "0" "0" "0" "0" "0" "0" "0" "0" "0" "0" "0" "0" "1" "0" "0" "0" "0" "1" "0" "0" "1" "1" "0" "0" "0" "0" "0" "0" "0" "0" "0" "0" "1" "0" "0" "0" "0" "0" "0" "0" "0" "0" "0" "0" "0" "0" "0" "1" "0" "0" "0" "0"…
"0" "0" "0" "0" "0" "0" "0" "0" "0" "0" "1" "1" "0" "1" "0" "0" "0" "0" "0" "0" "0" "0" "0" "0" "0" "0" "1" "0" "0" "0" "0" "0" "1" "1" "1" "0" "0" "0" "0" "0" "0" "0" "0" "0" "1" "0" "1" "1" "1" "1" "0" "0" "0" "0" "0" "0" "0" "0" "0" "0" "0" "0" "1" "0" "1" "1" "1" "1" "0" "1" "0" "0" "0" "0" "0" "0" "0" "0" "0" "0" "1" "1" "1" "1" "0" "0" "1" "0" "0" "0" "0" "0" "0" "0" "0" "0" "0" "1" "0" "1"…
"0" "0" "0" "0" "0" "0" "0" "0" "1" "0" "1" "1" "0" "0" "0" "0" "0" "0" "0" "0" "0" "0" "0" "0" "0" "0" "0" "1" "0" "0" "1" "1" "1" "1" "0" "0" "0" "0" "0" "0" "0" "0" "0" "0" "0" "0" "0" "0" "0" "0" "0" "0" "0" "0" "1" "0" "0" "0" "0" "0" "0" "0" "0" "0" "0" "1" "1" "1" "0" "1" "0" "0" "0" "0" "0" "0" "1" "0" "0" "1" "1" "0" "1" "1" "0" "1" "1" "0" "0" "0" "1" "0" "0" "0" "1" "0" "0" "0" "0" "0"…
"1" "0" "1" "0" "0" "0" "0" "0" "1" "0" "0" "0" "1" "1" "1" "1" "0" "0" "0" "0" "0" "0" "0" "0" "0" "0" "1" "0" "0" "0" "1" "1" "1" "1" "1" "0" "1" "1" "0" "0" "0" "0" "1" "1" "0" "0" "0" "1" "1" "0" "0" "0" "0" "0" "0" "0" "0" "0" "0" "0" "0" "0" "1" "0" "0" "1" "1" "1" "1" "1" "0" "0" "0" "0" "0" "0" "0" "0" "0" "0" "1" "1" "0" "1" "1" "0" "0" "0" "0" "0" "0" "0" "0" "1" "0" "0" "0" "1" "0" "0"…
"0" "0" "0" "0" "0" "0" "0" "0" "0" "0" "1" "1" "0" "1" "1" "0" "0" "0" "0" "0" "0" "0" "0" "0" "0" "0" "1" "1" "0" "0" "1" "1" "1" "1" "1" "0" "0" "0" "0" "0" "0" "0" "0" "0" "0" "1" "1" "1" "0" "1" "0" "0" "0" "0" "0" "0" "0" "0" "0" "0" "0" "0" "0" "0" "1" "1" "1" "1" "1" "1" "0" "0" "0" "0" "0" "0" "0" "0" "0" "0" "1" "1" "1" "1" "1" "0" "0" "0" "0" "0" "0" "0" "0" "0" "0" "0" "0" "0" "0" "0"…
"0" "0" "0" "0" "0" "1" "0" "1" "0" "0" "1" "1" "1" "1" "1" "0" "0" "0" "0" "0" "0" "0" "0" "0" "0" "1" "0" "0" "0" "0" "1" "1" "1" "1" "1" "0" "0" "0" "0" "0" "1" "0" "1" "0" "0" "1" "1" "0" "0" "0" "0" "0" "0" "0" "0" "0" "0" "0" "0" "0" "0" "0" "0" "0" "0" "1" "1" "0" "1" "1" "0" "0" "0" "0" "0" "1" "0" "1" "0" "0" "0" "0" "0" "0" "1" "1" "0" "0" "0" "0" "0" "0" "0" "0" "0" "1" "0" "0" "0" "0"…
"0" "0" "0" "0" "0" "0" "1" "1" "1" "0" "1" "0" "1" "1" "1" "0" "0" "0" "0" "0" "0" "0" "0" "0" "0" "0" "0" "0" "1" "0" "1" "1" "1" "1" "1" "0" "0" "0" "0" "0" "0" "1" "1" "0" "0" "1" "1" "0" "1" "0" "0" "0" "0" "0" "0" "1" "0" "0" "0" "0" "0" "0" "1" "1" "0" "1" "0" "0" "1" "1" "0" "0" "0" "0" "0" "0" "1" "1" "0" "0" "1" "1" "0" "0" "1" "0" "0" "0" "0" "0" "0" "0" "0" "0" "0" "0" "1" "1" "1" "0"…
"0" "0" "0" "0" "0" "0" "0" "0" "1" "0" "1" "0" "0" "0" "0" "0" "0" "0" "0" "0" "0" "0" "0" "0" "0" "1" "0" "0" "1" "1" "1" "1" "1" "1" "0" "0" "0" "0" "0" "0" "0" "0" "0" "0" "0" "1" "1" "0" "0" "0" "0" "0" "0" "0" "1" "0" "0" "0" "0" "0" "0" "0" "1" "0" "0" "1" "1" "1" "1" "1" "0" "0" "0" "0" "0" "0" "0" "0" "0" "0" "1" "1" "0" "1" "1" "0" "0" "0" "0" "0" "0" "0" "0" "0" "0" "0" "0" "0" "1" "0"…
"0" "0" "0" "0" "0" "1" "0" "1" "0" "0" "1" "1" "0" "1" "1" "0" "0" "0" "0" "0" "0" "0" "1" "0" "1" "1" "0" "1" "1" "0" "1" "1" "1" "1" "1" "0" "0" "0" "0" "0" "0" "0" "0" "1" "0" "1" "0" "0" "1" "1" "0" "0" "0" "0" "0" "0" "0" "0" "0" "0" "1" "0" "0" "1" "0" "1" "1" "1" "1" "1" "0" "0" "0" "0" "0" "0" "0" "0" "1" "1" "1" "1" "1" "1" "1" "0" "0" "1" "1" "0" "1" "0" "0" "0" "1" "0" "0" "0" "0" "1"…
"0" "0" "0" "0" "0" "0" "0" "0" "1" "1" "0" "1" "1" "1" "0" "0" "0" "0" "0" "0" "0" "0" "0" "0" "0" "1" "0" "1" "1" "0" "1" "0" "1" "1" "1" "0" "0" "0" "0" "0" "0" "0" "0" "0" "1" "1" "1" "0" "0" "0" "0" "0" "0" "0" "0" "1" "0" "0" "0" "0" "1" "1" "1" "0" "0" "1" "1" "1" "1" "1" "0" "0" "0" "0" "0" "1" "0" "1" "1" "0" "0" "1" "0" "0" "1" "0" "0" "0" "0" "0" "0" "0" "0" "0" "0" "0" "0" "0" "0" "0"…
"0" "0" "0" "0" "0" "1" "1" "1" "0" "0" "0" "0" "0" "0" "0" "1" "0" "0" "0" "0" "0" "1" "0" "0" "0" "0" "1" "0" "0" "1" "1" "1" "1" "0" "0" "0" "0" "0" "0" "0" "1" "0" "1" "1" "0" "0" "0" "0" "0" "0" "0" "0" "1" "1" "0" "0" "0" "0" "0" "0" "0" "0" "0" "0" "0" "1" "1" "1" "0" "0" "0" "0" "0" "0" "0" "0" "0" "1" "1" "1" "0" "1" "1" "1" "1" "0" "0" "0" "0" "0" "0" "1" "0" "0" "0" "0" "0" "0" "0" "0"…
"0" "0" "0" "0" "0" "0" "0" "0" "0" "1" "0" "1" "0" "1" "1" "0" "0" "0" "0" "0" "0" "0" "0" "0" "0" "0" "0" "0" "0" "0" "1" "1" "1" "1" "0" "0" "0" "0" "0" "0" "1" "1" "0" "1" "0" "0" "0" "0" "0" "1" "0" "0" "1" "0" "0" "0" "0" "0" "0" "0" "0" "0" "0" "0" "0" "0" "1" "1" "1" "1" "0" "0" "0" "0" "0" "1" "0" "0" "0" "0" "1" "0" "1" "1" "0" "0" "0" "0" "0" "0" "0" "0" "0" "0" "0" "0" "1" "0" "0" "1"…
"0" "0" "0" "0" "0" "0" "0" "1" "0" "0" "1" "1" "0" "0" "1" "0" "0" "0" "0" "0" "0" "0" "0" "1" "0" "0" "0" "0" "0" "0" "1" "1" "0" "1" "1" "0" "0" "0" "0" "0" "0" "0" "1" "0" "1" "0" "1" "1" "0" "0" "0" "0" "0" "0" "0" "0" "0" "1" "0" "0" "0" "0" "0" "0" "1" "0" "0" "0" "1" "0" "0" "0" "0" "0" "0" "0" "1" "1" "0" "1" "0" "1" "1" "1" "1" "0" "0" "0" "0" "0" "0" "0" "0" "1" "0" "0" "0" "0" "0" "0"…
"0" "0" "0" "0" "0" "0" "0" "0" "0" "0" "0" "1" "0" "1" "1" "0" "0" "0" "1" "0" "0" "0" "0" "0" "0" "0" "1" "0" "0" "0" "1" "0" "1" "1" "1" "0" "0" "0" "0" "0" "1" "1" "0" "0" "0" "0" "0" "0" "1" "0" "0" "0" "0" "0" "0" "0" "0" "1" "0" "0" "0" "0" "1" "1" "0" "1" "1" "1" "1" "1" "0" "0" "0" "0" "0" "1" "0" "0" "0" "0" "1" "1" "1" "1" "1" "0" "0" "0" "0" "0" "1" "1" "0" "0" "1" "0" "0" "0" "0" "0"…
"0" "0" "0" "0" "0" "0" "0" "0" "0" "0" "1" "0" "0" "1" "0" "0" "0" "0" "0" "0" "0" "0" "0" "0" "0" "0" "0" "0" "0" "1" "1" "0" "1" "1" "0" "0" "0" "0" "0" "0" "0" "0" "0" "0" "0" "0" "0" "0" "0" "0" "0" "0" "0" "0" "0" "0" "0" "0" "0" "0" "0" "0" "0" "0" "0" "1" "1" "0" "1" "0" "0" "0" "0" "0" "0" "0" "0" "0" "0" "0" "1" "0" "0" "0" "0" "0" "0" "0" "1" "0" "0" "0" "0" "0" "0" "0" "0" "0" "0" "1"…
"0" "0" "0" "1" "0" "0" "0" "0" "0" "0" "1" "0" "1" "0" "1" "0" "0" "1" "0" "0" "0" "0" "0" "0" "0" "0" "1" "0" "1" "1" "1" "1" "1" "0" "0" "0" "0" "0" "0" "0" "0" "0" "0" "0" "0" "1" "1" "0" "1" "1" "0" "0" "0" "0" "0" "0" "0" "0" "0" "0" "0" "0" "1" "1" "0" "1" "1" "1" "1" "1" "0" "0" "0" "0" "0" "0" "0" "0" "0" "0" "0" "0" "0" "0" "1" "1" "1" "1" "0" "0" "0" "0" "0" "0" "0" "0" "0" "1" "1" "0"…
"0" "0" "0" "0" "0" "0" "0" "0" "0" "0" "1" "0" "0" "0" "1" "0" "0" "0" "0" "0" "0" "0" "0" "0" "0" "0" "0" "0" "0" "0" "1" "0" "1" "1" "0" "0" "0" "0" "0" "0" "0" "0" "0" "0" "0" "0" "1" "0" "0" "1" "0" "0" "0" "0" "0" "0" "0" "0" "0" "0" "0" "0" "0" "0" "1" "1" "1" "1" "0" "1" "0" "0" "0" "0" "0" "0" "0" "0" "0" "0" "0" "0" "0" "1" "1" "0" "0" "0" "1" "0" "0" "0" "0" "0" "0" "0" "0" "0" "0" "0"…
"0" "0" "0" "0" "0" "0" "0" "0" "0" "0" "1" "0" "1" "0" "1" "0" "1" "0" "0" "1" "0" "0" "0" "0" "0" "0" "0" "0" "0" "0" "1" "1" "1" "1" "1" "0" "0" "0" "0" "0" "0" "0" "0" "0" "0" "0" "1" "1" "1" "0" "0" "0" "0" "0" "0" "0" "0" "0" "0" "0" "0" "0" "0" "0" "0" "1" "1" "1" "1" "0" "0" "0" "0" "0" "0" "0" "0" "0" "0" "0" "1" "0" "1" "0" "0" "0" "0" "0" "0" "0" "0" "0" "0" "0" "0" "0" "0" "0" "0" "0"…
"0" "0" "0" "0" "0" "0" "0" "0" "0" "0" "1" "0" "0" "0" "0" "0" "0" "0" "0" "0" "0" "0" "0" "0" "0" "0" "0" "0" "1" "0" "1" "1" "1" "0" "1" "0" "0" "0" "0" "0" "0" "0" "0" "0" "0" "1" "0" "1" "0" "0" "0" "0" "0" "0" "0" "0" "0" "0" "0" "0" "0" "0" "0" "0" "0" "1" "1" "1" "1" "1" "0" "0" "0" "0" "0" "0" "0" "0" "0" "0" "0" "0" "1" "1" "0" "0" "1" "0" "1" "0" "0" "0" "0" "0" "0" "0" "0" "0" "0" "1"…
"0" "0" "0" "0" "0" "0" "0" "0" "1" "0" "0" "0" "1" "0" "0" "0" "0" "1" "1" "0" "0" "0" "0" "0" "0" "1" "0" "1" "0" "1" "1" "1" "1" "1" "1" "0" "0" "0" "0" "0" "0" "0" "1" "1" "0" "0" "0" "0" "0" "1" "0" "0" "0" "0" "0" "0" "0" "0" "0" "0" "0" "1" "1" "1" "1" "0" "1" "0" "1" "1" "0" "0" "0" "0" "0" "1" "0" "0" "0" "0" "0" "0" "1" "0" "0" "0" "0" "0" "0" "0" "0" "0" "0" "0" "0" "0" "0" "1" "0" "1"…
"0" "0" "0" "0" "0" "1" "1" "0" "0" "0" "1" "0" "0" "1" "0" "0" "0" "0" "0" "0" "0" "0" "0" "0" "0" "1" "0" "1" "1" "0" "1" "1" "0" "1" "1" "0" "0" "0" "0" "0" "1" "0" "0" "0" "1" "1" "0" "1" "1" "1" "0" "0" "0" "0" "0" "0" "0" "0" "0" "0" "1" "0" "1" "0" "1" "1" "0" "1" "1" "1" "0" "0" "0" "0" "0" "0" "0" "0" "1" "1" "1" "1" "1" "1" "1" "0" "0" "0" "0" "0" "0" "0" "0" "0" "0" "1" "0" "1" "0" "1"…
"0" "0" "0" "0" "0" "0" "1" "0" "0" "0" "1" "0" "0" "1" "0" "0" "0" "0" "0" "0" "0" "0" "0" "0" "0" "1" "0" "1" "0" "1" "0" "0" "0" "0" "1" "0" "0" "0" "0" "0" "1" "1" "0" "1" "1" "0" "1" "0" "1" "0" "0" "0" "0" "0" "1" "0" "0" "0" "0" "0" "1" "0" "1" "1" "1" "1" "0" "0" "0" "1" "0" "0" "0" "0" "0" "1" "1" "1" "0" "0" "1" "1" "1" "1" "0" "0" "0" "0" "0" "0" "0" "0" "0" "0" "0" "0" "1" "1" "1" "1"…
"0" "0" "0" "0" "0" "1" "0" "1" "0" "0" "1" "0" "1" "0" "0" "0" "0" "0" "0" "0" "0" "0" "0" "0" "0" "1" "1" "0" "0" "1" "1" "0" "0" "1" "1" "0" "0" "0" "0" "0" "1" "1" "0" "0" "0" "1" "1" "1" "0" "1" "0" "0" "0" "0" "0" "0" "0" "0" "0" "0" "1" "1" "1" "0" "0" "1" "0" "1" "1" "0" "0" "0" "0" "0" "0" "1" "1" "1" "1" "0" "0" "1" "1" "1" "1" "0" "0" "0" "1" "0" "0" "0" "1" "0" "0" "0" "1" "1" "0" "0"…
"0" "0" "0" "0" "0" "0" "0" "1" "1" "0" "1" "1" "0" "0" "1" "0" "0" "0" "0" "0" "0" "0" "0" "0" "0" "0" "1" "1" "1" "0" "0" "1" "1" "1" "1" "0" "0" "0" "0" "0" "0" "0" "1" "1" "0" "0" "0" "1" "1" "1" "0" "0" "0" "0" "0" "0" "0" "0" "0" "0" "0" "1" "1" "1" "1" "1" "1" "1" "1" "1" "0" "0" "0" "0" "0" "0" "0" "0" "1" "1" "1" "1" "1" "1" "1" "0" "0" "0" "0" "0" "0" "0" "0" "0" "0" "0" "1" "1" "1" "0"…
"0" "0" "0" "0" "0" "1" "0" "0" "0" "0" "0" "0" "1" "1" "1" "0" "0" "0" "0" "0" "0" "0" "0" "0" "0" "1" "0" "0" "0" "0" "1" "1" "1" "1" "1" "0" "0" "0" "0" "0" "0" "0" "0" "0" "0" "0" "0" "0" "0" "1" "0" "0" "0" "0" "0" "0" "0" "0" "0" "0" "1" "0" "0" "0" "0" "1" "1" "1" "1" "1" "0" "0" "0" "0" "0" "1" "1" "1" "1" "0" "1" "1" "1" "1" "0" "0" "0" "0" "0" "0" "0" "0" "1" "0" "0" "1" "1" "0" "0" "0"…
"0" "0" "0" "0" "0" "0" "0" "0" "1" "1" "0" "0" "1" "0" "1" "0" "0" "0" "0" "0" "0" "0" "0" "0" "0" "0" "1" "1" "1" "0" "1" "1" "1" "1" "1" "0" "0" "0" "0" "0" "0" "0" "0" "1" "0" "0" "0" "0" "0" "0" "0" "0" "0" "0" "0" "0" "0" "0" "0" "0" "0" "1" "0" "1" "0" "1" "0" "1" "0" "1" "0" "0" "0" "0" "0" "0" "0" "0" "0" "1" "0" "1" "1" "1" "1" "0" "0" "0" "0" "0" "0" "0" "0" "0" "0" "0" "0" "0" "0" "0"…
"0" "0" "0" "0" "0" "1" "0" "0" "1" "0" "1" "1" "1" "0" "0" "0" "1" "0" "0" "0" "0" "0" "0" "0" "0" "1" "0" "1" "1" "0" "1" "1" "1" "1" "0" "0" "0" "0" "0" "0" "0" "1" "0" "0" "0" "1" "1" "0" "1" "1" "0" "0" "0" "0" "0" "0" "0" "0" "0" "0" "1" "0" "0" "0" "1" "1" "1" "0" "0" "0" "0" "0" "0" "0" "0" "0" "1" "0" "0" "0" "1" "1" "0" "1" "1" "0" "0" "0" "0" "0" "0" "0" "0" "0" "0" "1" "0" "0" "0" "0"…
"0" "0" "0" "0" "0" "1" "0" "0" "0" "0" "0" "0" "1" "1" "1" "0" "0" "0" "0" "0" "0" "0" "0" "0" "0" "1" "0" "1" "0" "1" "1" "1" "1" "1" "1" "0" "0" "0" "0" "0" "0" "0" "0" "0" "1" "0" "1" "1" "1" "0" "0" "0" "0" "0" "0" "0" "0" "0" "0" "0" "0" "0" "1" "1" "1" "1" "1" "1" "1" "0" "0" "0" "0" "0" "0" "1" "0" "1" "1" "0" "0" "1" "1" "1" "0" "0" "0" "0" "0" "0" "0" "0" "0" "0" "0" "0" "1" "0" "1" "0"…
"0" "0" "0" "0" "0" "0" "0" "0" "0" "0" "0" "0" "0" "0" "1" "0" "0" "0" "0" "0" "0" "0" "0" "0" "0" "1" "0" "0" "1" "1" "1" "1" "1" "0" "1" "0" "0" "0" "0" "0" "1" "1" "1" "0" "0" "1" "0" "0" "1" "0" "0" "1" "0" "1" "0" "0" "0" "0" "0" "0" "0" "0" "1" "0" "1" "0" "1" "1" "0" "1" "0" "0" "0" "0" "0" "0" "0" "0" "0" "0" "0" "0" "0" "0" "1" "0" "1" "0" "0" "0" "0" "0" "0" "0" "0" "0" "0" "0" "0" "1"…
"0" "0" "0" "0" "0" "0" "0" "0" "0" "0" "0" "1" "0" "1" "1" "0" "0" "0" "0" "0" "0" "0" "0" "0" "0" "1" "0" "0" "0" "0" "1" "1" "1" "1" "1" "0" "0" "0" "0" "0" "1" "0" "0" "0" "0" "0" "1" "1" "1" "0" "0" "0" "0" "0" "0" "0" "0" "0" "0" "0" "1" "0" "0" "0" "0" "1" "1" "1" "1" "0" "0" "0" "0" "0" "0" "0" "0" "0" "0" "1" "1" "1" "1" "1" "1" "0" "0" "0" "0" "0" "0" "0" "0" "0" "0" "1" "0" "0" "0" "0"…
"0" "0" "0" "0" "1" "0" "0" "0" "0" "0" "1" "0" "0" "0" "0" "0" "0" "0" "0" "0" "0" "0" "0" "0" "0" "0" "0" "1" "0" "0" "1" "1" "1" "1" "1" "0" "0" "0" "0" "0" "0" "1" "1" "1" "0" "0" "0" "0" "0" "0" "0" "0" "0" "0" "0" "0" "0" "0" "0" "0" "0" "1" "1" "0" "0" "0" "0" "0" "1" "1" "0" "0" "0" "0" "0" "1" "1" "1" "1" "0" "1" "0" "0" "0" "0" "0" "0" "0" "0" "0" "0" "0" "0" "0" "0" "0" "1" "1" "0" "0"…
"1" "0" "0" "0" "0" "1" "0" "0" "0" "0" "1" "0" "1" "1" "0" "0" "0" "0" "0" "0" "0" "0" "0" "0" "0" "0" "0" "1" "0" "0" "1" "1" "1" "1" "0" "0" "0" "0" "0" "0" "0" "0" "0" "0" "0" "0" "0" "1" "0" "1" "0" "0" "0" "0" "0" "0" "0" "0" "0" "0" "0" "0" "0" "1" "0" "1" "1" "1" "1" "1" "0" "0" "0" "0" "0" "0" "1" "0" "1" "1" "0" "0" "1" "1" "0" "0" "1" "0" "0" "0" "0" "1" "0" "0" "0" "0" "0" "0" "0" "0"…
"0" "0" "0" "0" "0" "0" "0" "0" "0" "0" "1" "0" "1" "0" "0" "0" "0" "0" "0" "0" "0" "0" "0" "0" "0" "1" "1" "0" "0" "0" "1" "0" "1" "0" "0" "0" "0" "0" "0" "0" "0" "0" "0" "0" "0" "1" "1" "1" "0" "0" "0" "0" "0" "0" "0" "0" "0" "0" "0" "0" "0" "0" "0" "0" "0" "1" "1" "0" "0" "1" "0" "0" "0" "0" "0" "0" "0" "0" "0" "0" "0" "0" "0" "0" "0" "0" "0" "0" "0" "0" "0" "0" "0" "0" "0" "0" "1" "0" "0" "0"…
"0" "0" "0" "0" "0" "0" "0" "0" "0" "0" "0" "0" "0" "0" "0" "0" "0" "0" "0" "0" "0" "0" "0" "0" "0" "0" "0" "1" "0" "0" "1" "1" "1" "1" "0" "0" "0" "0" "0" "0" "0" "0" "0" "0" "0" "0" "0" "0" "0" "0" "0" "0" "0" "1" "0" "0" "0" "0" "0" "0" "0" "1" "0" "0" "0" "0" "0" "0" "1" "1" "0" "0" "0" "0" "0" "0" "0" "0" "0" "0" "0" "0" "0" "0" "1" "0" "0" "0" "0" "0" "0" "0" "0" "0" "0" "0" "0" "0" "0" "0"…
"0" "0" "0" "0" "0" "0" "0" "0" "0" "0" "1" "0" "0" "0" "0" "0" "0" "0" "0" "0" "0" "0" "0" "0" "0" "0" "0" "0" "1" "0" "1" "0" "0" "0" "0" "0" "0" "0" "0" "0" "0" "0" "0" "1" "0" "0" "0" "0" "0" "1" "0" "0" "0" "0" "0" "0" "0" "0" "0" "0" "0" "0" "1" "1" "0" "0" "0" "0" "0" "0" "0" "0" "0" "0" "0" "0" "0" "0" "0" "0" "0" "0" "0" "0" "0" "0" "0" "0" "0" "0" "0" "0" "0" "0" "0" "0" "1" "0" "1" "1"…
"0" "0" "0" "0" "0" "0" "0" "0" "0" "0" "1" "0" "0" "1" "0" "0" "0" "0" "1" "0" "0" "0" "0" "0" "0" "1" "0" "0" "0" "0" "0" "0" "0" "0" "0" "0" "0" "0" "0" "0" "0" "0" "0" "1" "0" "1" "0" "0" "0" "0" "0" "0" "0" "1" "0" "0" "0" "0" "0" "0" "1" "0" "0" "1" "1" "1" "0" "0" "1" "1" "0" "0" "0" "0" "0" "0" "0" "0" "0" "0" "1" "0" "0" "1" "1" "1" "0" "0" "0" "0" "0" "0" "0" "1" "0" "1" "0" "0" "1" "0"…
"0" "0" "0" "0" "0" "0" "0" "0" "0" "0" "0" "0" "0" "0" "0" "0" "0" "0" "0" "0" "0" "0" "0" "0" "0" "0" "1" "1" "0" "0" "1" "0" "1" "0" "0" "0" "0" "0" "0" "0" "0" "0" "0" "0" "0" "1" "1" "0" "0" "0" "1" "1" "0" "0" "0" "0" "0" "1" "0" "0" "0" "1" "0" "0" "0" "1" "1" "1" "1" "1" "0" "0" "0" "0" "0" "0" "0" "0" "0" "0" "0" "0" "0" "0" "0" "0" "0" "0" "0" "0" "0" "0" "0" "0" "0" "1" "1" "1" "0" "0"…
"0" "0" "0" "0" "0" "0" "1" "0" "0" "1" "0" "0" "0" "0" "1" "0" "0" "0" "0" "0" "0" "0" "0" "0" "0" "1" "0" "0" "0" "1" "0" "1" "1" "0" "1" "0" "0" "0" "0" "0" "0" "0" "1" "0" "0" "0" "0" "0" "0" "1" "0" "0" "0" "0" "0" "0" "0" "0" "0" "0" "1" "0" "0" "0" "0" "0" "1" "1" "0" "0" "0" "0" "0" "0" "0" "0" "0" "0" "0" "1" "1" "0" "0" "0" "1" "1" "0" "0" "0" "0" "0" "0" "0" "0" "0" "1" "0" "0" "1" "0"…
"0" "0" "1" "0" "0" "0" "0" "0" "1" "0" "1" "0" "1" "0" "1" "1" "0" "0" "0" "0" "0" "0" "0" "0" "0" "0" "0" "1" "0" "0" "1" "1" "1" "0" "1" "0" "1" "0" "0" "0" "0" "0" "1" "0" "0" "1" "0" "0" "0" "0" "0" "0" "0" "0" "0" "0" "0" "0" "0" "0" "1" "0" "1" "0" "0" "1" "0" "1" "0" "0" "0" "0" "0" "0" "0" "0" "0" "1" "0" "0" "1" "1" "1" "1" "0" "1" "0" "0" "0" "0" "1" "0" "0" "0" "0" "1" "0" "0" "0" "0"…
"0" "0" "0" "0" "0" "0" "0" "0" "0" "1" "1" "1" "0" "1" "0" "0" "0" "0" "0" "0" "0" "0" "0" "0" "0" "1" "0" "1" "0" "1" "1" "1" "1" "1" "0" "0" "0" "0" "0" "0" "1" "1" "1" "0" "0" "1" "1" "0" "0" "0" "0" "0" "0" "0" "0" "0" "0" "0" "0" "0" "1" "0" "1" "1" "1" "1" "0" "0" "1" "1" "0" "0" "0" "0" "0" "1" "1" "0" "0" "0" "1" "0" "1" "1" "0" "0" "0" "0" "0" "0" "0" "0" "0" "0" "0" "0" "0" "0" "0" "0"…
"0" "0" "0" "0" "0" "1" "0" "0" "0" "1" "1" "0" "1" "1" "0" "0" "0" "0" "0" "0" "0" "0" "0" "0" "0" "0" "0" "0" "1" "1" "1" "1" "1" "1" "0" "0" "0" "0" "0" "0" "0" "0" "0" "0" "1" "0" "0" "1" "0" "0" "0" "0" "0" "0" "1" "0" "0" "0" "0" "0" "1" "1" "1" "1" "1" "1" "1" "1" "1" "0" "0" "0" "0" "0" "0" "0" "0" "0" "0" "1" "1" "0" "0" "0" "1" "0" "0" "1" "0" "0" "0" "0" "0" "0" "0" "1" "0" "0" "0" "1"…
"0" "0" "0" "0" "0" "1" "0" "0" "0" "0" "0" "1" "0" "0" "0" "0" "0" "0" "0" "0" "0" "0" "0" "0" "0" "1" "1" "0" "0" "1" "1" "1" "0" "0" "1" "0" "0" "0" "0" "1" "0" "1" "1" "0" "0" "0" "1" "0" "0" "0" "0" "0" "0" "0" "0" "0" "0" "0" "0" "1" "1" "1" "1" "0" "1" "1" "1" "1" "1" "1" "0" "0" "0" "0" "1" "1" "1" "0" "0" "1" "0" "0" "0" "0" "1" "0" "1" "0" "0" "1" "0" "1" "0" "0" "0" "0" "0" "1" "1" "1"…
"0" "0" "0" "0" "0" "0" "1" "0" "0" "0" "0" "1" "1" "1" "0" "0" "0" "0" "0" "0" "0" "0" "0" "0" "0" "0" "0" "1" "0" "1" "1" "1" "1" "0" "1" "0" "0" "0" "0" "0" "0" "1" "1" "1" "0" "1" "0" "1" "1" "1" "0" "1" "0" "1" "0" "0" "0" "1" "0" "0" "1" "0" "1" "1" "1" "1" "1" "1" "1" "1" "0" "0" "0" "0" "0" "0" "1" "1" "0" "0" "0" "0" "0" "1" "1" "0" "0" "0" "0" "0" "1" "0" "0" "1" "0" "0" "0" "0" "1" "1"…
"0" "0" "0" "0" "0" "0" "0" "1" "0" "0" "1" "0" "0" "1" "1" "0" "0" "0" "0" "0" "0" "0" "0" "0" "0" "1" "0" "0" "1" "0" "1" "0" "1" "1" "1" "0" "0" "0" "0" "0" "0" "1" "0" "0" "0" "0" "1" "1" "0" "1" "0" "0" "0" "0" "0" "0" "0" "0" "0" "0" "1" "0" "0" "0" "0" "1" "1" "1" "0" "1" "0" "0" "0" "0" "0" "0" "0" "0" "0" "1" "0" "1" "0" "0" "1" "0" "0" "0" "0" "0" "0" "0" "0" "0" "0" "1" "0" "0" "0" "1"…
"0" "0" "0" "0" "0" "0" "0" "1" "0" "0" "0" "0" "0" "0" "1" "0" "0" "0" "0" "0" "0" "0" "0" "0" "0" "0" "0" "0" "1" "0" "1" "1" "0" "1" "0" "0" "0" "0" "0" "0" "0" "0" "0" "0" "0" "0" "0" "0" "0" "0" "0" "0" "0" "0" "0" "0" "0" "0" "0" "0" "0" "0" "0" "0" "0" "1" "1" "0" "1" "1" "0" "0" "0" "0" "0" "0" "0" "0" "0" "0" "0" "0" "0" "0" "1" "1" "0" "0" "0" "0" "0" "0" "0" "0" "0" "0" "0" "0" "0" "0"…
"0" "0" "0" "0" "0" "0" "0" "0" "1" "0" "1" "0" "1" "1" "0" "0" "1" "0" "0" "0" "0" "0" "0" "0" "0" "0" "0" "0" "1" "0" "0" "1" "0" "1" "0" "0" "0" "0" "1" "0" "0" "0" "0" "0" "0" "0" "0" "1" "1" "1" "0" "0" "0" "0" "0" "0" "0" "0" "0" "0" "0" "0" "0" "0" "1" "0" "1" "0" "1" "1" "0" "0" "0" "0" "0" "0" "1" "0" "0" "0" "1" "0" "1" "1" "1" "1" "0" "0" "0" "1" "0" "0" "0" "0" "0" "0" "0" "0" "0" "0"…
"0" "0" "0" "0" "0" "0" "0" "0" "0" "0" "1" "0" "1" "0" "0" "0" "1" "0" "0" "0" "0" "0" "0" "0" "0" "1" "0" "1" "1" "0" "1" "0" "0" "1" "0" "1" "0" "0" "1" "0" "0" "0" "0" "0" "1" "0" "1" "1" "0" "0" "0" "0" "0" "1" "0" "0" "0" "0" "0" "0" "0" "0" "0" "1" "1" "1" "0" "0" "0" "0" "0" "0" "0" "0" "0" "0" "0" "0" "0" "0" "0" "1" "1" "0" "1" "0" "0" "1" "0" "0" "0" "0" "0" "1" "0" "0" "0" "0" "1" "1"…
"0" "0" "0" "0" "0" "0" "0" "0" "0" "1" "0" "0" "0" "1" "1" "0" "1" "0" "0" "1" "0" "0" "0" "0" "0" "0" "0" "0" "0" "0" "0" "0" "0" "1" "1" "0" "0" "0" "0" "0" "0" "0" "1" "0" "0" "1" "0" "0" "1" "0" "0" "0" "1" "1" "1" "0" "0" "0" "0" "0" "0" "0" "1" "0" "0" "1" "0" "0" "0" "1" "0" "0" "0" "0" "0" "0" "0" "0" "0" "1" "0" "0" "0" "1" "0" "0" "1" "0" "1" "0" "0" "0" "0" "0" "1" "0" "0" "1" "0" "0"…
"0" "0" "0" "0" "0" "1" "0" "1" "1" "1" "0" "0" "0" "0" "0" "1" "0" "0" "0" "0" "0" "0" "0" "0" "0" "0" "0" "0" "0" "0" "1" "0" "1" "1" "0" "0" "0" "0" "0" "0" "1" "0" "0" "0" "1" "1" "1" "1" "0" "1" "1" "1" "1" "1" "1" "0" "0" "0" "0" "0" "0" "0" "1" "1" "0" "0" "1" "0" "0" "1" "0" "0" "0" "0" "0" "0" "0" "0" "0" "1" "1" "1" "1" "0" "1" "0" "0" "0" "0" "0" "0" "0" "0" "0" "0" "0" "0" "0" "0" "0"…
"0" "0" "0" NA NA "0" "0" "0" NA NA "1" "0" "0" NA NA "0" "0" "0" NA NA "0" "0" "0" NA NA "0" "0" "0" NA NA "0" "0" "0" NA NA "0" "0" "0" "0" "0" "0" "0" "1" "0" "0" "0" "0" "0" "0" "0" "1" "0" "1" "0" "0" "0" "0" "0" "0" "0" "0" "0" "1" "1" "0" "1" "0" "1" "1" "1" "0" "0" "0" "0" "0" "0" "0" "0" "0" "0" "0" "1" "0" "0" "0" "0" "0" "0" "1" "0" "0" "0" "0" "0" "0" "1" "0" "1" "1" "0" "0" "1" "0" "…
"0" "0" "0" "0" "0" "0" "0" "0" "1" "0" "1" "0" "0" "0" "0" "0" "0" "0" "0" "0" "0" "0" "0" "0" "0" "1" "1" "1" "1" "0" "0" "1" "0" "0" "1" "0" "0" "0" "0" "0" "0" "0" "1" "0" "0" "0" "0" "0" "1" "0" "0" "0" "0" "0" "0" "0" "0" "0" "0" "0" "0" "1" "0" "0" "1" "1" "1" "1" "1" "0" "0" "0" "0" "0" "0" "0" "0" "0" "0" "0" "1" "1" "0" "0" "0" "0" "0" "0" "0" "0" "0" "0" "0" "0" "0" "1" "1" "1" "1" "0"…
"0" "0" "0" "0" "0" "1" "0" "0" "1" "1" "0" "1" "0" "1" "1" "0" "0" "1" "0" "0" "0" "0" "0" "0" "0" "1" "1" "1" "1" "1" "0" "0" "1" "0" "0" "0" "0" "0" "0" "0" "0" "0" "0" "0" "0" "0" "1" "0" "0" "1" "0" "1" "0" "1" "1" "0" "0" "0" "0" "0" "1" "0" "1" "1" "1" "1" "1" "1" "1" "0" "0" "0" "0" "0" "0" "0" "0" "0" "0" "0" "1" "0" "0" "1" "0" "1" "1" "0" "0" "0" "0" "0" "0" "0" "0" "1" "0" "1" "1" "0"…
"0" "0" "0" "0" "0" "0" "0" "0" "1" "0" "0" "1" "1" "1" "1" "0" "0" "0" "0" "0" "0" "0" "0" "0" "0" "0" "0" "1" "0" "1" "0" "1" "1" "1" "0" "0" "0" "0" "0" "0" "0" "0" "0" "1" "1" "0" "1" "1" "1" "1" "0" "1" "0" "0" "1" "0" "0" "0" "0" "1" "0" "0" "1" "1" "0" "1" "1" "1" "1" "1" "0" "0" "0" "0" "0" "0" "0" "0" "0" "0" "0" "1" "0" "1" "0" "0" "0" "0" "0" "0" "0" "0" "1" "1" "0" "1" "1" "1" "1" "0"…
"0" "0" "0" "0" "0" "0" "1" "1" "1" "0" "0" "1" "0" "0" "0" "0" "0" "0" "1" "1" "0" "0" "0" "0" "0" "1" "0" "1" "0" "1" "1" "0" "0" "0" "0" "0" "0" "0" "0" "0" "0" "0" "0" "0" "0" "0" "0" "0" "0" "0" "0" "0" "0" "0" "0" "0" "0" "0" "0" "0" "1" "1" "1" "0" "0" "1" "1" "1" "1" "1" "0" "0" "0" "0" "0" "1" "0" "0" "1" "1" "0" "0" "0" "0" "0" "0" "0" "0" "0" "0" "0" "0" "0" "0" "0" "1" "1" "1" "1" "1"…
"0" "0" "0" "0" "0" "0" "0" "1" "1" "1" "0" "1" "0" "0" "1" "1" "0" "0" "0" "0" "0" "0" "0" "0" "0" "1" "1" "0" "1" "1" "0" "0" "1" "1" "1" "0" "0" "0" "0" "0" "0" "0" "0" "1" "0" "1" "1" "1" "0" "1" "0" "0" "0" "0" "1" "0" "0" "0" "0" "0" "1" "0" "1" "0" "0" "1" "1" "1" "1" "1" "0" "0" "0" "0" "0" "0" "0" "0" "1" "1" "0" "0" "0" "0" "0" "1" "0" "1" "0" "0" "0" "0" "0" "0" "0" "1" "1" "1" "1" "0"…
"0" "0" "0" "0" "0" "0" "0" "1" "0" "1" "1" "0" "0" "1" "1" "0" "0" "0" "0" "0" "0" "0" "0" "0" "0" "0" "0" "0" "0" "1" "1" "1" "1" "1" "1" "0" "0" "0" "0" "0" "1" "0" "1" "0" "0" "1" "0" "1" "0" "0" "0" "0" "0" "0" "1" "1" "0" "0" "0" "0" "1" "1" "1" "1" "1" "1" "1" "1" "1" "1" "0" "0" "0" "0" "0" "0" "0" "0" "0" "0" "0" "0" "0" "0" "1" "0" "0" "0" "0" "0" "0" "0" "0" "0" "0" "1" "0" "0" "1" "1"…
"0" "0" "1" "0" "0" "0" "0" "0" "0" "0" "0" "0" "0" "0" "0" "0" "0" "0" "0" "0" "0" "0" "0" "0" "0" "0" "0" "1" "0" "1" "1" "0" "1" "0" "0" "0" "0" "0" "0" "0" "0" "0" "0" "0" "0" "0" "0" "0" "0" "0" "0" "0" "0" "0" "0" "0" "0" "0" "0" "0" "0" "1" "1" "0" "0" "1" "0" "1" "0" "0" "0" "0" "0" "0" "0" "0" "0" "1" "0" "0" "0" "0" "1" "0" "0" "0" "0" "0" "0" "0" "0" "0" "0" "0" "0" "0" "0" "1" "0" "0"…
"0" "0" "0" "0" "0" "0" "0" "0" "0" "0" "0" "0" "0" "1" "0" "0" "0" "0" "0" "0" "0" "0" "0" "0" "0" "0" "1" "1" "0" "1" "0" "1" "1" "1" "1" "0" "0" "0" "0" "0" "0" "0" "0" "0" "1" "0" "0" "0" "1" "1" "0" "0" "0" "0" "0" "0" "0" "0" "0" "0" "0" "0" "0" "0" "1" "1" "0" "1" "1" "1" "0" "0" "0" "0" "0" "0" "0" "0" "1" "1" "0" "0" "0" "1" "0" "0" "0" "0" "0" "0" "0" "0" "0" "0" "0" "1" "0" "1" "0" "1"…
"0" "0" "0" "0" "0" "0" "0" "0" "1" "0" "0" "1" "1" "1" "0" "0" "0" "0" "0" "0" "1" "0" "0" "0" "0" "0" "0" "0" "0" "0" "1" "1" "1" "1" "1" "0" "0" "0" "0" "0" "0" "0" "0" "0" "0" "1" "1" "0" "1" "1" "1" "0" "0" "0" "0" "0" "1" "0" "0" "0" "0" "0" "0" "1" "0" "1" "1" "1" "1" "1" "0" "0" "0" "0" "0" "0" "0" "0" "0" "0" "1" "1" "0" "1" "1" "0" "0" "0" "0" "0" "0" "1" "0" "0" "0" "0" "0" "1" "1" "0"…
"0" "0" "0" "0" "0" "1" "0" "0" "0" "0" "0" "1" "0" "1" "1" "0" "0" "0" "0" "0" "0" "0" "0" "0" "0" "0" "0" "0" "0" "0" "1" "1" "1" "0" "1" "0" "0" "0" "0" "0" "0" "0" "0" "0" "1" "1" "1" "0" "1" "0" "0" "0" "0" "0" "1" "0" "1" "1" "1" "0" "0" "0" "0" "0" "1" "1" "1" "1" "1" "1" "0" "0" "0" "0" "0" "0" "0" "0" "1" "1" "1" "1" "1" "0" "0" "0" "0" "0" "0" "0" "0" "0" "1" "1" "1" "0" "0" "0" "1" "0"…
"0" "0" "0" "0" "0" "0" "0" "0" "0" "0" "1" "0" "0" "1" "0" "0" "0" "0" "0" "0" "0" "0" "0" "0" "0" "0" "0" "0" "1" "0" "1" "1" "0" "1" "0" "0" "0" "0" "0" "0" "1" "0" "0" "0" "0" "0" "0" "1" "0" "1" "0" "1" "0" "0" "0" "0" "0" "0" "0" "0" "0" "0" "0" "1" "1" "0" "0" "0" "0" "1" "0" "0" "0" "0" "0" "0" "0" "0" "0" "0" "1" "0" "0" "1" "0" "0" "0" "0" "0" "0" "0" "0" "1" "0" "0" "0" "0" "0" "1" "0"…
"0" "0" "0" "0" "0" "0" "0" "0" "0" "0" "1" "1" "0" "0" "0" "0" "0" "0" "0" "0" "0" "0" "0" "0" "0" "1" "1" "1" "0" "1" "1" "1" "1" "1" "1" "0" "0" "0" "0" "0" "0" "0" "0" "0" "0" "0" "0" "1" "0" "0" "0" "0" "0" "0" "1" "0" "0" "0" "0" "0" "1" "0" "0" "0" "1" "0" "1" "0" "1" "1" "0" "0" "0" "0" "0" "0" "0" "0" "0" "0" "0" "0" "0" "1" "0" "0" "0" "0" "0" "0" "0" "0" "0" "1" "0" "1" "1" "0" "0" "1"…
"0" "0" "0" "0" "0" "0" "0" "0" "0" "1" "0" "1" "1" "1" "0" "0" "0" "0" "0" "0" "0" "0" "0" "0" "0" "0" "1" "1" "1" "1" "1" "1" "1" "1" "0" "0" "0" "0" "0" "0" "0" "1" "0" "0" "0" "0" "0" "1" "0" "0" "0" "0" "0" "0" "0" "1" "0" "0" "0" "0" "0" "1" "1" "1" "1" "1" "1" "1" "1" "1" "0" "0" "0" "0" "0" "0" "1" "0" "0" "1" "0" "0" "1" "0" "0" "0" "0" "0" "0" "0" "0" "0" "0" "0" "0" "1" "1" "0" "1" "1"…
"0" "0" "0" "0" "0" "0" "1" "0" "0" "0" "1" "0" "0" "0" "0" "0" "0" "0" "0" "0" "0" "0" "0" "0" "0" "1" "1" "1" "1" "1" "1" "1" "1" "1" "1" "0" "0" "0" "0" "0" "0" "0" "0" "0" "0" "1" "0" "0" "1" "0" "0" "0" "1" "0" "0" "0" "0" "0" "0" "0" "1" "1" "1" "0" "1" "1" "1" "1" "1" "1" "0" "0" "0" "0" "0" "0" "0" "0" "0" "0" "1" "0" "0" "1" "0" "0" "0" "0" "0" "0" "0" "0" "0" "0" "0" "1" "1" "0" "0" "0"…
"0" "0" "0" "0" "0" "0" "1" "0" "0" "0" "0" "1" "0" "0" "0" "0" "0" "0" "0" "0" "0" "0" "0" "0" "0" "1" "1" "0" "0" "0" "1" "1" "0" "1" "1" "0" "0" "0" "0" "0" "0" "0" "0" "0" "0" "0" "1" "1" "1" "1" "0" "0" "0" "0" "0" "0" "0" "0" "0" "0" "0" "1" "0" "0" "1" "1" "1" "1" "1" "1" "0" "0" "0" "0" "0" "0" "1" "0" "0" "0" "0" "0" "0" "0" "1" "0" "0" "0" "0" "0" "0" "0" "0" "0" "0" "0" "0" "1" "0" "0"…
"0" "0" "0" "0" "0" "0" "0" "1" "0" "1" "1" "0" "1" "0" "0" "0" "0" "0" "0" "0" "0" "0" "0" "0" "0" "1" "0" "1" "1" "1" "1" "1" "1" "0" "0" "0" "0" "0" "0" "0" "0" "0" "0" "0" "0" "1" "1" "1" "0" "1" "0" "0" "0" "0" "0" "0" "0" "0" "0" "0" "1" "0" "1" "1" "0" "1" "1" "1" "1" "1" "0" "0" "0" "0" "0" "0" "0" "0" "0" "0" "0" "0" "1" "0" "0" "0" "0" "0" "0" "0" "0" "0" "0" "0" "0" "0" "0" "1" "0" "0"…
"0" "0" "0" "0" "0" "0" "1" "0" "0" "1" "0" "0" "0" "0" "0" "0" "0" "0" "0" "0" "0" "0" "0" "0" "0" "1" "1" "1" "1" "0" "0" "1" "1" "1" "0" "0" "0" "0" "0" "0" "0" "0" "0" "0" "0" "1" "1" "0" "1" "1" "0" "1" "0" "0" "0" "0" "0" "0" "0" "0" "1" "1" "1" "0" "1" "1" "1" "1" "0" "1" "0" "0" "0" "0" "0" "0" "0" "0" "0" "0" "1" "1" "0" "1" "1" "0" "0" "0" "0" "0" "0" "0" "0" "0" "0" "0" "1" "1" "1" "1"…
"0" "0" "0" "0" "0" "1" "0" "0" "0" "0" "0" "1" "1" "1" "0" "0" "0" "0" "0" "0" "0" "0" "0" "0" "0" "0" "1" "1" "0" "1" "1" "1" "1" "1" "1" "0" "0" "0" "0" "0" "0" "0" "0" "1" "0" "1" "1" "1" "1" "0" "0" "0" "0" "0" "0" "0" "0" "0" "0" "0" "0" "0" "1" "0" "0" "1" "0" "1" "0" "1" "0" "0" "0" "0" "0" "1" "0" "0" "0" "0" "1" "1" "1" "1" "1" "0" "1" "0" "0" "1" "0" "0" "0" "0" "0" "1" "1" "1" "1" "0"…
"0" "0" "0" "0" "0" "0" "1" "0" "0" "0" "1" "1" "0" "0" "1" "0" "0" "0" "0" "0" "0" "0" "0" "0" "0" "1" "1" "1" "1" "0" "1" "1" "1" "0" "1" "0" "0" "0" "0" "0" "1" "0" "0" "0" "0" "1" "1" "1" "0" "1" "0" "0" "0" "0" "0" "0" "0" "0" "0" "0" "0" "1" "1" "1" "1" "1" "1" "1" "1" "1" "0" "0" "0" "0" "0" "1" "0" "0" "0" "1" "0" "0" "1" "1" "1" "0" "1" "0" "1" "1" "0" "0" "0" "0" "1" "0" "1" "1" "1" "1"…
"0" "0" "0" "0" "0" "0" "0" "0" "0" "1" "0" "0" "1" "1" "1" "0" "0" "1" "0" "0" "0" "0" "0" "0" "0" "1" "1" "1" "0" "1" "1" "1" "1" "1" "0" "0" "0" "0" "0" "0" "1" "0" "0" "0" "0" "1" "1" "1" "1" "1" "0" "0" "0" "1" "0" "0" "0" "0" "0" "0" "1" "1" "1" "1" "1" "1" "1" "1" "1" "0" "0" "0" "0" "0" "0" "1" "0" "0" "0" "0" "0" "1" "1" "1" "0" "1" "0" "0" "0" "0" "0" "0" "0" "0" "0" "1" "1" "1" "0" "1"…
"0" "0" "0" "0" "0" "1" "0" "0" "0" "0" "0" "1" "1" "0" "1" "0" "0" "1" "0" "0" "0" "0" "0" "0" "0" "1" "1" "1" "1" "1" "0" "1" "1" "1" "1" "0" "0" "0" "0" "0" "0" "0" "0" "1" "0" "1" "1" "1" "1" "0" "0" "0" "0" "0" "0" "0" "0" "0" "0" "0" "1" "0" "1" "1" "1" "0" "1" "1" "1" "1" "0" "0" "0" "0" "0" "0" "1" "1" "1" "1" "0" "0" "1" "0" "1" "0" "0" "0" "0" "0" "0" "0" "0" "0" "0" "1" "1" "1" "1" "1"…
"0" "0" "0" "0" "0" "0" "0" "0" "1" "0" "1" "1" "0" "0" "0" "0" "0" "1" "0" "0" "0" "1" "0" "0" "0" "1" "1" "0" "1" "1" "1" "1" "1" "1" "1" "0" "0" "0" "0" "0" "0" "1" "0" "1" "0" "0" "1" "0" "0" "0" "0" "0" "0" "0" "0" "0" "0" "0" "0" "1" "1" "1" "1" "1" "0" "1" "1" "1" "1" "1" "0" "0" "0" "0" "0" "0" "0" "0" "1" "0" "0" "0" "0" "0" "0" "0" "0" "0" "1" "0" "0" "0" "0" "0" "1" "0" "1" "1" "1" "1"…
"0" "0" "0" "0" "0" "0" "0" "0" "0" "0" "0" "0" "0" "0" "0" "0" "0" "0" "0" "0" "1" "0" "0" "0" "0" "0" "1" "1" "1" "1" "1" "1" "1" "0" "1" "0" "0" "0" "0" "0" "0" "0" "0" "0" "0" "1" "0" "1" "1" "0" "1" "0" "1" "0" "1" "0" "1" "0" "0" "0" "1" "0" "0" "0" "0" "1" "1" "1" "0" "1" "0" "0" "0" "0" "0" "0" "0" "1" "0" "1" "0" "0" "0" "0" "1" "1" "0" "0" "0" "0" "1" "0" "0" "0" "0" "1" "1" "0" "0" "1"…
"0" "0" "0" "0" "0" "0" "0" "0" "0" "0" "1" "0" "0" "0" "1" "0" "1" "0" "0" "0" "0" "0" "0" "0" "0" "1" "1" "0" "1" "1" "0" "0" "1" "1" "0" "0" "0" "0" "0" "0" "0" "1" "0" "0" "1" "1" "1" "1" "1" "0" "0" "0" "1" "0" "1" "0" "0" "0" "0" "0" "0" "1" "1" "0" "1" "1" "1" "1" "1" "1" "0" "0" "0" "0" "0" "0" "0" "0" "0" "0" "1" "1" "1" "1" "0" "0" "0" "0" "0" "0" "0" "0" "0" "0" "0" "1" "1" "1" "0" "1"…
NA NA NA NA NA NA NA NA NA NA NA NA NA NA NA NA NA NA NA NA NA NA NA NA NA NA NA NA NA NA NA NA NA NA NA NA NA NA NA NA NA NA NA NA NA NA NA NA NA NA NA NA NA NA NA NA NA NA NA NA NA NA NA NA NA NA NA NA NA NA "0" "0" "0" "0" "0" "0" "0" "0" "0" "0" "0" "0" "0" "0" "0" "0" "0" "0" "0" "0" "0" "0" "0" "0" "0" "0" "0" "0" "0" "0" "1" "0" "0" "0" "1" "0" "0" "0" "0" "0" "0" "0" "0" "0" "0" "0" "0" "…
NA NA NA NA NA NA NA NA NA NA NA NA NA NA NA NA NA NA NA NA NA NA NA NA NA NA NA NA NA NA NA NA NA NA NA NA NA NA NA NA NA NA NA NA NA NA NA NA NA NA NA NA NA NA NA NA NA NA NA NA NA NA NA NA NA NA NA NA NA NA "0" "0" "0" "0" "0" "0" "0" "0" "0" "1" "0" "0" "1" "0" "0" "0" "0" "0" "0" "0" "0" "0" "0" "0" "0" "0" "0" "0" "0" "0" "0" "1" "1" "0" "1" "0" "0" "0" "0" "0" "0" "0" "0" "0" "0" "0" "0" "…
NA NA NA NA NA NA NA NA NA NA NA NA NA NA NA NA NA NA NA NA NA NA NA NA NA NA NA NA NA NA NA NA NA NA NA NA NA NA NA NA NA NA NA NA NA NA NA NA NA NA NA NA NA NA NA NA NA NA NA NA NA NA NA NA NA NA NA NA NA NA "0" "0" "0" "0" "0" "0" "0" "1" "0" "1" "0" "0" "0" "0" "0" "0" "0" "0" "0" "0" "0" "0" "0" "0" "0" "0" "0" "0" "0" "0" "0" "0" "0" "1" "1" "0" "0" "0" "0" "0" "0" "1" "0" "0" "0" "0" "0" "…
NA NA NA NA NA NA NA NA NA NA NA NA NA NA NA NA NA NA NA NA NA NA NA NA NA NA NA NA NA NA NA NA NA NA NA NA NA NA NA NA NA NA NA NA NA NA NA NA NA NA NA NA NA NA NA NA NA NA NA NA NA NA NA NA NA NA NA NA NA NA "0" "0" "0" "0" "0" "0" "0" "0" "0" "0" "0" "0" "0" "0" "0" "0" "0" "0" "0" "0" "0" "0" "0" "0" "0" "0" "0" "0" "0" "0" "1" "0" "1" "1" "0" "0" "0" "0" "0" "0" "0" "0" "0" "0" "0" "0" "0" "…
NA NA NA NA NA NA NA NA NA NA NA NA NA NA NA NA NA NA NA NA NA NA NA NA NA NA NA NA NA NA NA NA NA NA NA NA NA NA NA NA NA NA NA NA NA NA NA NA NA NA NA NA NA NA NA NA NA NA NA NA NA NA NA NA NA NA NA NA NA NA "0" "0" "0" "0" "0" "0" "0" "0" "0" "0" "0" "0" "0" "0" "0" "0" "0" "0" "0" "0" "0" "0" "0" "0" "0" "0" "0" "0" "0" "0" "0" "0" "1" "0" "1" "0" "0" "0" "0" "0" "0" "0" "0" "0" "0" "0" "0" "…
NA NA NA NA NA NA NA NA NA NA NA NA NA NA NA NA NA NA NA NA NA NA NA NA NA NA NA NA NA NA NA NA NA NA NA NA NA NA NA NA NA NA NA NA NA NA NA NA NA NA NA NA NA NA NA NA NA NA NA NA NA NA NA NA NA NA NA NA NA NA "0" "0" "0" "0" "0" "0" "0" "1" "0" "0" "0" "0" "0" "0" "0" "0" "0" "0" "0" "0" "0" "0" "0" "0" "0" "0" "0" "0" "0" "0" "0" "0" "1" "0" "1" "0" "0" "0" "0" "0" "0" "0" "0" "0" "0" "0" "0" "…
NA NA NA NA NA NA NA NA NA NA NA NA NA NA NA NA NA NA NA NA NA NA NA NA NA NA NA NA NA NA NA NA NA NA NA NA NA NA NA NA NA NA NA NA NA NA NA NA NA NA NA NA NA NA NA NA NA NA NA NA NA NA NA NA NA NA NA NA NA NA "1" "1" "1" "1" "1" "1" "0" "0" "0" "0" "0" "0" "1" "0" "0" "0" "0" "0" "0" "0" "0" "0" "0" "0" "0" "0" "0" "0" "0" "0" "1" "0" "1" "1" "1" "1" "0" "1" "0" "0" "0" "0" "0" "0" "0" "0" "0" "…
NA NA NA NA NA NA NA NA NA NA NA NA NA NA NA NA NA NA NA NA NA NA NA NA NA NA NA NA NA NA NA NA NA NA NA NA NA NA NA NA NA NA NA NA NA NA NA NA NA NA NA NA NA NA NA NA NA NA NA NA NA NA NA NA NA NA NA NA NA NA "0" "0" "0" "0" "0" "0" "0" "0" "0" "1" "0" "0" "0" "0" "0" "0" "0" "0" "0" "0" "0" "0" "0" "0" "0" "0" "0" "0" "0" "0" "1" "0" "0" "1" "0" "0" "0" "0" "0" "0" "0" "0" "0" "0" "1" "0" "0" "…
NA NA NA NA NA NA NA NA NA NA NA NA NA NA NA NA NA NA NA NA NA NA NA NA NA NA NA NA NA NA NA NA NA NA NA NA NA NA NA NA NA NA NA NA NA NA NA NA NA NA NA NA NA NA NA NA NA NA NA NA NA NA NA NA NA NA NA NA NA NA "0" "0" "0" "0" "0" "0" "0" "0" "0" "0" "0" "0" "0" "0" "0" "0" "0" "0" "0" "0" "0" "0" "0" "0" "0" "0" "0" "0" "0" "0" "1" "1" "1" "1" "0" "0" "0" "0" "0" "0" "0" "0" "0" "0" "0" "0" "0" "…
NA NA NA NA NA NA NA NA NA NA NA NA NA NA NA NA NA NA NA NA NA NA NA NA NA NA NA NA NA NA NA NA NA NA NA NA NA NA NA NA NA NA NA NA NA NA NA NA NA NA NA NA NA NA NA NA NA NA NA NA NA NA NA NA NA NA NA NA NA NA "0" "0" "0" "0" "0" "0" "0" "0" "1" "1" "0" "0" "0" "0" "0" "0" "0" "0" "0" "0" "0" "0" "0" "0" "0" "0" "0" "0" "0" "0" "1" "1" "1" "0" "0" "0" "0" "0" "0" "0" "0" "0" "0" "0" "0" "0" "0" "…
NA NA NA NA NA NA NA NA NA NA NA NA NA NA NA NA NA NA NA NA NA NA NA NA NA NA NA NA NA NA NA NA NA NA NA NA NA NA NA NA NA NA NA NA NA NA NA NA NA NA NA NA NA NA NA NA NA NA NA NA NA NA NA NA NA NA NA NA NA NA "0" "0" "0" "0" "0" "0" "0" "0" "0" "1" "0" "0" "0" "0" "0" "0" "0" "0" "0" "0" "0" "0" "0" "0" "0" "0" "0" "0" "0" "0" "0" "0" "1" "1" "1" "0" "0" "0" "0" "0" "1" "1" "0" "1" "1" "0" "1" "…
NA NA NA NA NA NA NA NA NA NA NA NA NA NA NA NA NA NA NA NA NA NA NA NA NA NA NA NA NA NA NA NA NA NA NA NA NA NA NA NA NA NA NA NA NA NA NA NA NA NA NA NA NA NA NA NA NA NA NA NA NA NA NA NA NA NA NA NA NA NA "0" "0" "0" "0" "0" "1" "0" "1" "0" "0" "0" "1" "0" "1" "0" "0" "1" "0" "0" "0" "0" "0" "0" "0" "0" "0" "0" "0" "0" "0" "1" "0" "1" "0" "1" "0" "0" "0" "0" "0" "1" "0" "0" "0" "0" "0" "0" "…
NA NA NA NA NA NA NA NA NA NA NA NA NA NA NA NA NA NA NA NA NA NA NA NA NA NA NA NA NA NA NA NA NA NA NA NA NA NA NA NA NA NA NA NA NA NA NA NA NA NA NA NA NA NA NA NA NA NA NA NA NA NA NA NA NA NA NA NA NA NA NA NA NA NA NA NA NA NA NA NA NA NA NA NA NA NA NA NA NA NA NA NA NA NA NA NA NA NA NA NA NA NA NA NA NA "0" "0" "0" "0" "0" "0" "0" "0" "1" "0" "0" "0" "0" "0" "1" "0" "0" "0" "0" "0" "0" …
NA NA NA NA NA NA NA NA NA NA NA NA NA NA NA NA NA NA NA NA NA NA NA NA NA NA NA NA NA NA NA NA NA NA NA NA NA NA NA NA NA NA NA NA NA NA NA NA NA NA NA NA NA NA NA NA NA NA NA NA NA NA NA NA NA NA NA NA NA NA NA NA NA NA NA NA NA NA NA NA NA NA NA NA NA NA NA NA NA NA NA NA NA NA NA NA NA NA NA NA NA NA NA NA NA "0" "0" "0" "0" "0" "0" "0" "0" "0" "0" "0" "0" "0" "0" "0" "0" "0" "0" "0" "0" "0" …
NA NA NA NA NA NA NA NA NA NA NA NA NA NA NA NA NA NA NA NA NA NA NA NA NA NA NA NA NA NA NA NA NA NA NA NA NA NA NA NA NA NA NA NA NA NA NA NA NA NA NA NA NA NA NA NA NA NA NA NA NA NA NA NA NA NA NA NA NA NA NA NA NA NA NA NA NA NA NA NA NA NA NA NA NA NA NA NA NA NA NA NA NA NA NA NA NA NA NA NA NA NA NA NA NA "0" "0" "0" "0" "0" "0" "0" "0" "0" "1" "0" "0" "0" "0" "0" "0" "0" "0" "0" "0" "0" …
NA NA NA NA NA NA NA NA NA NA NA NA NA NA NA NA NA NA NA NA NA NA NA NA NA NA NA NA NA NA NA NA NA NA NA NA NA NA NA NA NA NA NA NA NA NA NA NA NA NA NA NA NA NA NA NA NA NA NA NA NA NA NA NA NA NA NA NA NA NA NA NA NA NA NA NA NA NA NA NA NA NA NA NA NA NA NA NA NA NA NA NA NA NA NA NA NA NA NA NA NA NA NA NA NA "0" "0" "0" "0" "0" "0" "0" "0" "0" "0" "0" "0" "0" "0" "0" "0" "0" "0" "0" "0" "0" …
NA NA NA NA NA NA NA NA NA NA NA NA NA NA NA NA NA NA NA NA NA NA NA NA NA NA NA NA NA NA NA NA NA NA NA NA NA NA NA NA NA NA NA NA NA NA NA NA NA NA NA NA NA NA NA NA NA NA NA NA NA NA NA NA NA NA NA NA NA NA NA NA NA NA NA NA NA NA NA NA NA NA NA NA NA NA NA NA NA NA NA NA NA NA NA NA NA NA NA NA NA NA NA NA NA "0" "0" "0" "0" "0" "0" "0" "0" "1" "0" "0" "0" "0" "0" "0" "0" "0" "0" "0" "0" "0" …
NA NA NA NA NA NA NA NA NA NA NA NA NA NA NA NA NA NA NA NA NA NA NA NA NA NA NA NA NA NA NA NA NA NA NA NA NA NA NA NA NA NA NA NA NA NA NA NA NA NA NA NA NA NA NA NA NA NA NA NA NA NA NA NA NA NA NA NA NA NA NA NA NA NA NA NA NA NA NA NA NA NA NA NA NA NA NA NA NA NA NA NA NA NA NA NA NA NA NA NA NA NA NA NA NA "0" "0" "0" "0" NA "0" "1" "0" "0" NA "1" "0" "0" "0" NA "0" "0" "0" "0" NA "0" "0" …
NA NA NA NA NA NA NA NA NA NA NA NA NA NA NA NA NA NA NA NA NA NA NA NA NA NA NA NA NA NA NA NA NA NA NA NA NA NA NA NA NA NA NA NA NA NA NA NA NA NA NA NA NA NA NA NA NA NA NA NA NA NA NA NA NA NA NA NA NA NA "0" "0" "0" "0" "0" "0" "0" "1" "0" "0" "0" "1" "0" "1" "0" "0" "0" "0" "0" "0" "0" "0" "0" "0" "0" "0" "0" "0" "0" "0" "0" "0" "1" "0" "0" "0" "0" "0" "0" "0" "0" "1" "1" "0" "1" "0" "0" "…
NA NA NA NA NA NA NA NA NA NA NA NA NA NA NA NA NA NA NA NA NA NA NA NA NA NA NA NA NA NA NA NA NA NA NA NA NA NA NA NA NA NA NA NA NA NA NA NA NA NA NA NA NA NA NA NA NA NA NA NA NA NA NA NA NA NA NA NA NA NA "0" "0" "0" "0" "0" "1" "0" "1" "0" "0" "0" "0" "0" "0" "0" "0" "0" "0" "0" "0" "0" "0" "0" "0" "0" "0" "0" "0" "0" "0" "0" "0" "1" "0" "0" "0" "0" "0" "0" "0" "1" "0" "1" "0" "0" "1" "0" "…
NA NA NA NA NA NA NA NA NA NA NA NA NA NA NA NA NA NA NA NA NA NA NA NA NA NA NA NA NA NA NA NA NA NA NA NA NA NA NA NA NA NA NA NA NA NA NA NA NA NA NA NA NA NA NA NA NA NA NA NA NA NA NA NA NA NA NA NA NA NA "0" "0" "0" "0" "0" "0" "0" "0" "0" "0" "0" "0" "0" "0" "0" "0" "0" "0" "0" "0" "0" "0" "0" "0" "0" "0" "0" "0" "0" "0" "1" "0" "0" "0" "0" "0" "0" "0" "0" "0" "0" "0" "1" "0" "0" "0" "0" "…
NA NA NA NA NA NA NA NA NA NA NA NA NA NA NA NA NA NA NA NA NA NA NA NA NA NA NA NA NA NA NA NA NA NA NA NA NA NA NA NA NA NA NA NA NA NA NA NA NA NA NA NA NA NA NA NA NA NA NA NA NA NA NA NA NA NA NA NA NA NA "0" "0" "0" "0" "0" "0" "0" "0" "0" "0" "0" "0" "0" "0" "0" "0" "0" "0" "0" "0" "0" "0" "0" "0" "0" "0" "0" "0" "0" "0" "0" "0" "0" "0" "0" "0" "0" "0" "0" NA "0" "0" "0" "0" NA "0" "0" "0"…
NA NA NA NA NA NA NA NA NA NA NA NA NA NA NA NA NA NA NA NA NA NA NA NA NA NA NA NA NA NA NA NA NA NA NA NA NA NA NA NA NA NA NA NA NA NA NA NA NA NA NA NA NA NA NA NA NA NA NA NA NA NA NA NA NA NA NA NA NA NA "0" "0" "0" "0" "0" "0" "0" "0" "0" "0" "0" "0" "0" "0" "0" "0" "0" "0" "0" "0" "0" "0" "0" "0" "0" "0" "0" "0" "0" "0" "0" "0" "0" "0" "0" NA "0" "0" "0" "0" NA "0" "0" "0" "0" NA "0" "0" …
NA NA NA NA NA NA NA NA NA NA NA NA NA NA NA NA NA NA NA NA NA NA NA NA NA NA NA NA NA NA NA NA NA NA NA NA NA NA NA NA NA NA NA NA NA NA NA NA NA NA NA NA NA NA NA NA NA NA NA NA NA NA NA NA NA NA NA NA NA NA "0" "0" "0" NA NA "0" "0" "0" NA NA "0" "0" "0" NA NA "0" "0" "0" NA NA "0" "0" "0" NA NA "0" "0" "0" NA NA "0" "0" "0" NA NA "0" "0" "0" "0" "0" "0" "0" "1" "0" "0" "0" "0" "0" "0" "0" "0"…
NA NA NA NA NA NA NA NA NA NA NA NA NA NA NA NA NA NA NA NA NA NA NA NA NA NA NA NA NA NA NA NA NA NA NA NA NA NA NA NA NA NA NA NA NA NA NA NA NA NA NA NA NA NA NA NA NA NA NA NA NA NA NA NA NA NA NA NA NA NA "0" "0" "0" "0" "0" "0" "0" "0" "0" "0" "0" "0" "0" "0" "0" "0" "0" "0" "0" "0" "0" "0" "0" "0" "0" "0" "0" "0" "0" "0" "0" "0" "0" "0" "0" "0" "0" "0" "0" "0" "0" "0" "0" "0" "0" "0" "0" "…
NA NA NA NA NA NA NA NA NA NA NA NA NA NA NA NA NA NA NA NA NA NA NA NA NA NA NA NA NA NA NA NA NA NA NA NA NA NA NA NA NA NA NA NA NA NA NA NA NA NA NA NA NA NA NA NA NA NA NA NA NA NA NA NA NA NA NA NA NA NA "0" "0" "0" "0" "0" "0" "0" "0" "0" "0" "0" "0" "0" "0" "0" "0" "0" "0" "0" "0" "0" "0" "0" "0" "0" "0" "0" "0" "0" "0" "0" "0" "0" "0" "0" "0" "0" "0" "1" "0" "0" "0" "0" "0" "0" "0" "0" "…
NA NA NA NA NA NA NA NA NA NA NA NA NA NA NA NA NA NA NA NA NA NA NA NA NA NA NA NA NA NA NA NA NA NA NA NA NA NA NA NA NA NA NA NA NA NA NA NA NA NA NA NA NA NA NA NA NA NA NA NA NA NA NA NA NA NA NA NA NA NA "0" "0" "0" "0" "0" "0" "1" "0" "0" "1" "0" "0" "0" "0" "0" "0" "0" "0" "0" "0" "0" "0" "0" "0" "0" "0" "0" "0" "0" "0" "0" "0" "0" "0" "1" "0" "0" "0" "0" "0" "0" "1" "0" "0" "0" "0" "0" "…
NA NA NA NA NA NA NA NA NA NA NA NA NA NA NA NA NA NA NA NA NA NA NA NA NA NA NA NA NA NA NA NA NA NA NA NA NA NA NA NA NA NA NA NA NA NA NA NA NA NA NA NA NA NA NA NA NA NA NA NA NA NA NA NA NA NA NA NA NA NA "0" "0" "0" "0" "0" "0" "0" "0" "0" "0" "0" "0" "0" "0" "0" "0" "0" "0" "0" "0" "0" "0" "0" "0" "0" "0" "0" "0" "0" "0" "0" "1" "0" "0" "0" "0" "0" "0" "0" "0" "0" "0" "0" "1" "0" "0" "0" "…
NA NA NA NA NA NA NA NA NA NA NA NA NA NA NA NA NA NA NA NA NA NA NA NA NA NA NA NA NA NA NA NA NA NA NA NA NA NA NA NA NA NA NA NA NA NA NA NA NA NA NA NA NA NA NA NA NA NA NA NA NA NA NA NA NA NA NA NA NA NA "0" "0" "0" "0" "0" "0" "0" "1" "0" "0" "0" "0" "0" "0" "0" "0" "0" "0" "0" "0" "0" "0" "0" "0" "0" "0" "0" "0" "0" "0" "0" "0" "0" "1" "0" "0" "0" "0" "0" "0" "0" "0" "0" "0" "0" "0" "0" "…
NA NA NA NA NA NA NA NA NA NA NA NA NA NA NA NA NA NA NA NA NA NA NA NA NA NA NA NA NA NA NA NA NA NA NA NA NA NA NA NA NA NA NA NA NA NA NA NA NA NA NA NA NA NA NA NA NA NA NA NA NA NA NA NA NA NA NA NA NA NA "0" "0" "0" "0" "0" "0" "0" "0" "0" "1" "0" "0" "0" "0" "0" "0" "0" "0" "0" "1" "0" "0" "0" "0" "0" "0" "0" "0" "0" "0" "1" "1" "0" "0" "1" "0" "0" "0" "0" "0" "1" "1" "0" "0" "0" "0" "0" "…
NA NA NA NA NA NA NA NA NA NA NA NA NA NA NA NA NA NA NA NA NA NA NA NA NA NA NA NA NA NA NA NA NA NA NA NA NA NA NA NA NA NA NA NA NA NA NA NA NA NA NA NA NA NA NA NA NA NA NA NA NA NA NA NA NA NA NA NA NA NA "0" "0" "0" "0" "0" "0" "1" "0" "0" "0" "0" "0" "0" "0" "0" "0" "0" "0" "0" "0" "0" "0" "0" "0" "0" "0" "0" "0" "0" "0" "0" "0" "0" "0" "0" "0" "0" "0" "0" "0" "1" "0" "1" "0" "0" "0" "0" "…
NA NA NA NA NA NA NA NA NA NA NA NA NA NA NA NA NA NA NA NA NA NA NA NA NA NA NA NA NA NA NA NA NA NA NA NA NA NA NA NA NA NA NA NA NA NA NA NA NA NA NA NA NA NA NA NA NA NA NA NA NA NA NA NA NA NA NA NA NA NA "0" "0" "0" "0" "0" "0" "0" "0" "0" "0" "0" "0" "1" "1" "1" "0" "0" "0" "0" "0" "0" "0" "0" "0" "0" "0" "0" "0" "0" "0" "1" "1" "1" "1" "0" "0" "0" "0" "0" "0" "0" "0" "0" "1" "0" "0" "0" "…
NA NA NA NA NA NA NA NA NA NA NA NA NA NA NA NA NA NA NA NA NA NA NA NA NA NA NA NA NA NA NA NA NA NA NA NA NA NA NA NA NA NA NA NA NA NA NA NA NA NA NA NA NA NA NA NA NA NA NA NA NA NA NA NA NA NA NA NA NA NA "0" "0" "0" "0" "0" "0" "0" "0" "0" "0" "0" "0" "0" "1" "0" "0" "0" "0" "0" "0" "0" "0" "0" "0" "0" "0" "0" "0" "0" "0" "0" "0" "0" "0" "0" "0" "0" "0" "0" "0" "0" "0" "0" "0" "1" "0" "0" "…
NA NA NA NA NA NA NA NA NA NA NA NA NA NA NA NA NA NA NA NA NA NA NA NA NA NA NA NA NA NA NA NA NA NA NA NA NA NA NA NA NA NA NA NA NA NA NA NA NA NA NA NA NA NA NA NA NA NA NA NA NA NA NA NA NA NA NA NA NA NA "0" "0" "0" "0" "0" "0" "0" "1" "0" "0" "0" "0" "0" "0" "0" "0" "0" "0" "0" "0" "0" "0" "0" "0" "0" "0" "0" "0" "0" "0" "0" "1" "0" "1" "0" "0" "0" "0" "0" "0" "0" "0" "0" "1" "1" "0" "0" "…
NA NA NA NA NA NA NA NA NA NA NA NA NA NA NA NA NA NA NA NA NA NA NA NA NA NA NA NA NA NA NA NA NA NA NA NA NA NA NA NA NA NA NA NA NA NA NA NA NA NA NA NA NA NA NA NA NA NA NA NA NA NA NA NA NA NA NA NA NA NA "0" "0" "0" "0" "0" "0" "1" "0" "0" "0" "0" "1" "0" "0" "0" "0" "0" "0" "0" "0" "0" "0" "0" "0" "0" "0" "0" "0" "0" "0" "0" "1" "1" "0" "0" "0" "0" "0" "0" "0" "0" "0" "0" "0" "0" "0" "0" "…
NA NA NA NA NA NA NA NA NA NA NA NA NA NA NA NA NA NA NA NA NA NA NA NA NA NA NA NA NA NA NA NA NA NA NA NA NA NA NA NA NA NA NA NA NA NA NA NA NA NA NA NA NA NA NA NA NA NA NA NA NA NA NA NA NA NA NA NA NA NA "0" "0" "0" "0" "0" "0" "0" "1" "1" "1" "0" "0" "0" "0" "0" "0" "0" "0" "0" "0" "0" "0" "0" "0" "0" "0" "0" "0" "0" "0" "1" "0" "1" "1" "1" "0" "0" "0" "0" "0" "0" "0" "1" "1" "1" "0" "0" "…
NA NA NA NA NA NA NA NA NA NA NA NA NA NA NA NA NA NA NA NA NA NA NA NA NA NA NA NA NA NA NA NA NA NA NA NA NA NA NA NA NA NA NA NA NA NA NA NA NA NA NA NA NA NA NA NA NA NA NA NA NA NA NA NA NA NA NA NA NA NA "0" "0" "0" "0" "0" "0" "1" "0" "1" "0" "1" "0" "0" "0" "0" "0" "0" "0" "0" "0" "0" "0" "0" "0" "0" "0" "0" "0" "0" "0" "1" "1" "0" "0" "1" "0" "1" "0" "0" "0" "0" "0" "1" "0" "0" "0" "0" "…
NA NA NA NA NA NA NA NA NA NA NA NA NA NA NA NA NA NA NA NA NA NA NA NA NA NA NA NA NA NA NA NA NA NA NA NA NA NA NA NA NA NA NA NA NA NA NA NA NA NA NA NA NA NA NA NA NA NA NA NA NA NA NA NA NA NA NA NA NA NA "0" "0" "0" "0" "0" "0" "0" "0" "0" "0" "0" "0" "0" "0" "0" "0" "1" "0" "0" "0" "0" "0" "0" "0" "0" "0" "0" "0" "0" "0" "0" "0" "0" "0" "0" "0" "0" "0" "0" "0" "0" "1" "1" "0" "0" "0" "0" "…
NA NA NA NA NA NA NA NA NA NA NA NA NA NA NA NA NA NA NA NA NA NA NA NA NA NA NA NA NA NA NA NA NA NA NA NA NA NA NA NA NA NA NA NA NA NA NA NA NA NA NA NA NA NA NA NA NA NA NA NA NA NA NA NA NA NA NA NA NA NA "0" "0" "0" "0" "0" "0" "0" "0" "0" "1" "0" "0" "0" "0" "0" "0" "0" "0" "0" "0" "0" "0" "0" "0" "0" "0" "0" "0" "0" "0" "0" "0" "1" "0" "1" "0" "0" "0" "0" "0" "0" "0" "0" "1" "0" "1" "0" "…
NA NA NA NA NA NA NA NA NA NA NA NA NA NA NA NA NA NA NA NA NA NA NA NA NA NA NA NA NA NA NA NA NA NA NA NA NA NA NA NA NA NA NA NA NA NA NA NA NA NA NA NA NA NA NA NA NA NA NA NA NA NA NA NA NA NA NA NA NA NA "0" "0" "0" "0" "0" "0" "0" "0" "1" "0" "0" "1" "0" "0" "0" "0" "0" "0" "0" "0" "0" "0" "0" "0" "0" "0" "0" "0" "0" "0" "0" "0" "0" "1" "0" "0" "0" "0" "0" "0" "0" "0" "0" "1" "0" "0" "0" "…
NA NA NA NA NA NA NA NA NA NA NA NA NA NA NA NA NA NA NA NA NA NA NA NA NA NA NA NA NA NA NA NA NA NA NA NA NA NA NA NA NA NA NA NA NA NA NA NA NA NA NA NA NA NA NA NA NA NA NA NA NA NA NA NA NA NA NA NA NA NA "0" "0" "0" "0" "1" "1" "0" "0" "0" "0" "1" "0" "0" "0" "1" "0" "0" "0" "0" "0" "0" "0" "0" "0" "0" "0" "0" "0" "0" "0" "0" "0" "1" "0" "1" "1" "0" "0" "0" "0" "1" "0" "0" "0" "0" "0" "0" "…
NA NA NA NA NA NA NA NA NA NA NA NA NA NA NA NA NA NA NA NA NA NA NA NA NA NA NA NA NA NA NA NA NA NA NA NA NA NA NA NA NA NA NA NA NA NA NA NA NA NA NA NA NA NA NA NA NA NA NA NA NA NA NA NA NA NA NA NA NA NA "0" "0" "0" NA NA "1" "0" "0" NA NA "0" "0" "0" NA NA "0" "0" "0" NA NA "0" "0" "0" NA NA "0" "0" "0" NA NA "0" "1" "1" NA NA "0" "0" "0" NA NA "0" "0" "0" NA NA "0" "0" "0" NA NA "0" "0" "…
NA NA NA NA NA NA NA NA NA NA NA NA NA NA NA NA NA NA NA NA NA NA NA NA NA NA NA NA NA NA NA NA NA NA NA NA NA NA NA NA NA NA NA NA NA NA NA NA NA NA NA NA NA NA NA NA NA NA NA NA NA NA NA NA NA NA NA NA NA NA "0" "0" "0" "0" "0" "0" "0" "0" "0" "0" "0" "0" "0" "0" "0" "0" "0" "0" "0" "0" "0" "0" "0" "0" "0" "0" "0" "0" "0" "0" "1" "1" "1" "1" "1" "0" "0" "0" "0" "0" "0" "0" "0" "0" "0" "0" "0" "…
NA NA NA NA NA NA NA NA NA NA NA NA NA NA NA NA NA NA NA NA NA NA NA NA NA NA NA NA NA NA NA NA NA NA NA NA NA NA NA NA NA NA NA NA NA NA NA NA NA NA NA NA NA NA NA NA NA NA NA NA NA NA NA NA NA NA NA NA NA NA "0" "0" "0" "0" "0" "0" "0" "0" "0" "0" "0" "0" "0" "0" "0" "0" "0" "0" "0" "0" "0" "0" "0" "0" "0" "0" "0" "0" "0" "0" "1" "1" "1" "1" "1" "0" "0" "0" "0" "0" "1" "1" "1" "0" "0" "0" "0" "…
NA NA NA NA NA NA NA NA NA NA NA NA NA NA NA NA NA NA NA NA NA NA NA NA NA NA NA NA NA NA NA NA NA NA NA NA NA NA NA NA NA NA NA NA NA NA NA NA NA NA NA NA NA NA NA NA NA NA NA NA NA NA NA NA NA NA NA NA NA NA "0" "0" "0" "0" "0" "0" "0" "0" "0" "0" "0" "0" "0" "0" "0" "0" "0" "0" "0" "0" "0" "0" "0" "0" "0" "0" "0" "0" "0" "0" "1" "0" "1" "0" "1" "0" "0" "0" "0" "0" "0" "0" "0" "1" "0" "0" "0" "…
NA NA NA NA NA NA NA NA NA NA NA NA NA NA NA NA NA NA NA NA NA NA NA NA NA NA NA NA NA NA NA NA NA NA NA NA NA NA NA NA NA NA NA NA NA NA NA NA NA NA NA NA NA NA NA NA NA NA NA NA NA NA NA NA NA NA NA NA NA NA "0" "0" "0" "0" "0" "0" "1" "1" "1" "1" "0" "0" "0" "0" "0" "0" "0" "0" "0" "0" "0" "0" "0" "0" "0" "0" "0" "0" "0" "0" "1" "1" "1" "1" "0" "0" "0" "0" "0" "0" "0" "0" "1" "0" "0" "0" "1" "…
NA NA NA NA NA NA NA NA NA NA NA NA NA NA NA NA NA NA NA NA NA NA NA NA NA NA NA NA NA NA NA NA NA NA NA NA NA NA NA NA NA NA NA NA NA NA NA NA NA NA NA NA NA NA NA NA NA NA NA NA NA NA NA NA NA NA NA NA NA NA "0" "0" "0" "0" "0" "0" "1" "0" "0" "0" "0" "0" "0" "0" "0" "0" "0" "0" "0" "0" "0" "0" "0" "0" "0" "0" "0" "0" "0" "0" "0" "0" "1" "1" "1" "0" "0" "0" "0" "0" "0" "0" "0" "0" "0" "0" "0" "…
NA NA NA NA NA NA NA NA NA NA NA NA NA NA NA NA NA NA NA NA NA NA NA NA NA NA NA NA NA NA NA NA NA NA NA NA NA NA NA NA NA NA NA NA NA NA NA NA NA NA NA NA NA NA NA NA NA NA NA NA NA NA NA NA NA NA NA NA NA NA "0" "0" "0" "0" "0" "0" "0" "0" "1" "0" "0" "0" "0" "1" "0" "0" "0" "0" "0" "0" "0" "0" "0" "0" "0" "0" "0" "0" "0" "1" "0" "1" "0" "1" "1" "0" "0" "0" "0" "0" "0" "1" "0" "0" "0" "0" "0" "…
NA NA NA NA NA NA NA NA NA NA NA NA NA NA NA NA NA NA NA NA NA NA NA NA NA NA NA NA NA NA NA NA NA NA NA NA NA NA NA NA NA NA NA NA NA NA NA NA NA NA NA NA NA NA NA NA NA NA NA NA NA NA NA NA NA NA NA NA NA NA "0" "0" "0" "0" "0" "0" "0" "1" "0" "0" "0" "0" "0" "0" "0" "0" "0" "0" "0" "0" "0" "0" "0" "0" "0" "0" "0" "0" "1" "0" "0" "0" "0" "1" "1" "0" "0" "0" "0" "0" "0" "0" "0" "0" "0" "0" "1" "…
NA NA NA NA NA NA NA NA NA NA NA NA NA NA NA NA NA NA NA NA NA NA NA NA NA NA NA NA NA NA NA NA NA NA NA NA NA NA NA NA NA NA NA NA NA NA NA NA NA NA NA NA NA NA NA NA NA NA NA NA NA NA NA NA NA NA NA NA NA NA "0" "0" "0" "0" "0" "0" "0" "0" "0" "0" "0" "0" "0" "0" "0" "0" "0" "0" "0" "0" "0" "0" "0" "0" "0" "0" "0" "0" "0" "0" "1" "0" "0" "0" "1" "0" "0" "0" "0" "0" "0" "0" "1" "0" "0" "1" "0" "…
NA NA NA NA NA NA NA NA NA NA NA NA NA NA NA NA NA NA NA NA NA NA NA NA NA NA NA NA NA NA NA NA NA NA NA NA NA NA NA NA NA NA NA NA NA NA NA NA NA NA NA NA NA NA NA NA NA NA NA NA NA NA NA NA NA NA NA NA NA NA "0" "0" "0" "0" "0" "0" "0" "0" "0" "0" "0" "0" "0" "0" "0" "0" "0" "0" "0" "0" "0" "0" "0" "0" "0" "0" "0" "0" "0" "0" "0" "1" "1" "0" "1" "0" "0" "0" "0" "0" "0" "0" "0" "0" "0" "1" "1" "…
NA NA NA NA NA NA NA NA NA NA NA NA NA NA NA NA NA NA NA NA NA NA NA NA NA NA NA NA NA NA NA NA NA NA NA NA NA NA NA NA NA NA NA NA NA NA NA NA NA NA NA NA NA NA NA NA NA NA NA NA NA NA NA NA NA NA NA NA NA NA "0" "0" "0" "0" "0" "0" "0" "0" "0" "0" "0" "0" "0" "0" "0" "0" "0" "0" "0" "0" "0" "0" "0" "0" "0" "0" "0" "0" "0" "0" "1" "1" "0" "0" "0" "0" "0" "0" "0" "0" "0" "0" "0" "0" "1" "0" "0" "…
NA NA NA NA NA NA NA NA NA NA NA NA NA NA NA NA NA NA NA NA NA NA NA NA NA NA NA NA NA NA NA NA NA NA NA NA NA NA NA NA NA NA NA NA NA NA NA NA NA NA NA NA NA NA NA NA NA NA NA NA NA NA NA NA NA NA NA NA NA NA "0" "0" "0" "0" "0" "0" "1" "0" "0" "0" "0" "0" "0" "0" "0" "0" "0" "0" "0" "0" "0" "0" "0" "0" "0" "0" "1" "0" "0" "0" "1" "1" "1" "1" "1" "0" "0" "0" "0" "0" "1" "0" "1" "0" "0" "1" "0" "…
NA NA NA NA NA NA NA NA NA NA NA NA NA NA NA NA NA NA NA NA NA NA NA NA NA NA NA NA NA NA NA NA NA NA NA NA NA NA NA NA NA NA NA NA NA NA NA NA NA NA NA NA NA NA NA NA NA NA NA NA NA NA NA NA NA NA NA NA NA NA "0" "0" "1" "0" "0" "0" "1" "0" "0" "1" "0" "0" "0" "0" "0" "0" "0" "0" "0" "0" "0" "0" "0" "0" "0" "0" "1" "0" "0" "1" "1" "1" "0" "0" "1" "0" "0" "0" "0" "0" "0" "0" "1" "0" "0" "0" "0" "…
NA NA NA NA NA NA NA NA NA NA NA NA NA NA NA NA NA NA NA NA NA NA NA NA NA NA NA NA NA NA NA NA NA NA NA NA NA NA NA NA NA NA NA NA NA NA NA NA NA NA NA NA NA NA NA NA NA NA NA NA NA NA NA NA NA NA NA NA NA NA "0" "0" "0" "0" "0" "0" "0" "0" "0" "0" "0" "0" "0" "1" "0" "0" "0" "0" "0" "0" "0" "0" "0" "0" "0" "0" "0" "0" "0" "0" "0" "1" "0" "0" "0" "0" "0" "0" "0" "0" "0" "0" "0" "0" "0" "0" "0" "…
NA NA NA NA NA NA NA NA NA NA NA NA NA NA NA NA NA NA NA NA NA NA NA NA NA NA NA NA NA NA NA NA NA NA NA NA NA NA NA NA NA NA NA NA NA NA NA NA NA NA NA NA NA NA NA NA NA NA NA NA NA NA NA NA NA NA NA NA NA NA "0" "0" "0" "0" "0" "0" "0" "0" "0" "0" "0" "0" "0" "0" "0" "0" "0" "0" "1" "0" "0" "0" "0" "0" "0" "0" "0" "0" "0" "0" "1" "0" "1" "1" "0" "0" "0" "0" "0" "0" "1" "0" "0" "0" "0" "0" "0" "…
NA NA NA NA NA NA NA NA NA NA NA NA NA NA NA NA NA NA NA NA NA NA NA NA NA NA NA NA NA NA NA NA NA NA NA NA NA NA NA NA NA NA NA NA NA NA NA NA NA NA NA NA NA NA NA NA NA NA NA NA NA NA NA NA NA NA NA NA NA NA "0" "0" "0" "0" "0" "0" "0" "1" "0" "1" "0" "0" "0" "0" "1" "0" "0" "0" "0" "0" "0" "0" "0" "0" "0" "0" "0" "0" "0" "0" "0" "1" "1" "0" "1" "0" "0" "0" "0" "0" "0" "0" "0" "0" "1" "0" "1" "…
NA NA NA NA NA NA NA NA NA NA NA NA NA NA NA NA NA NA NA NA NA NA NA NA NA NA NA NA NA NA NA NA NA NA NA NA NA NA NA NA NA NA NA NA NA NA NA NA NA NA NA NA NA NA NA NA NA NA NA NA NA NA NA NA NA NA NA NA NA NA "0" "0" "0" "0" "0" "0" "0" "0" "0" "1" "0" "1" "0" "0" "0" "0" "0" "0" "0" "0" "0" "0" "0" "0" "0" "0" "0" "0" "0" "0" "1" "1" "0" "0" "1" "0" "0" "0" "0" "0" "0" "0" "0" "0" "1" "1" "0" "…
NA NA NA NA NA NA NA NA NA NA NA NA NA NA NA NA NA NA NA NA NA NA NA NA NA NA NA NA NA NA NA NA NA NA NA NA NA NA NA NA NA NA NA NA NA NA NA NA NA NA NA NA NA NA NA NA NA NA NA NA NA NA NA NA NA NA NA NA NA NA "0" "0" "0" "0" "0" "0" "0" "0" "0" "0" "0" "0" "0" "0" "0" "0" "0" "0" "0" "0" "0" "0" "0" "0" "0" "0" "0" "0" "0" "0" "0" "0" "0" "0" "0" "0" "0" "0" "0" "0" "1" "0" "1" "1" "0" "0" "0" "…
NA NA NA NA NA NA NA NA NA NA NA NA NA NA NA NA NA NA NA NA NA NA NA NA NA NA NA NA NA NA NA NA NA NA NA NA NA NA NA NA NA NA NA NA NA NA NA NA NA NA NA NA NA NA NA NA NA NA NA NA NA NA NA NA NA NA NA NA NA NA "0" "0" "0" "0" "0" "1" "0" "0" "0" "0" "0" "0" "0" "0" "0" "0" "0" "0" "0" "0" "0" "0" "0" "0" "0" "0" "0" "0" "0" "0" "1" "1" "0" "0" "0" "0" "0" "0" "0" "0" "1" "0" "0" "0" "0" "0" "0" "…
NA NA NA NA NA NA NA NA NA NA NA NA NA NA NA NA NA NA NA NA NA NA NA NA NA NA NA NA NA NA NA NA NA NA NA NA NA NA NA NA NA NA NA NA NA NA NA NA NA NA NA NA NA NA NA NA NA NA NA NA NA NA NA NA NA NA NA NA NA NA "0" "0" "0" "0" "0" "0" "0" "0" "0" "0" "1" "1" "1" "0" "0" "0" "0" "0" "0" "0" "0" "0" "0" "0" "0" "0" "0" "0" "1" "0" "1" "0" "1" "0" "0" "0" "0" "0" "0" "0" "1" "0" "0" "1" "1" "0" "1" "…
NA NA NA NA NA NA NA NA NA NA NA NA NA NA NA NA NA NA NA NA NA NA NA NA NA NA NA NA NA NA NA NA NA NA NA NA NA NA NA NA NA NA NA NA NA NA NA NA NA NA NA NA NA NA NA NA NA NA NA NA NA NA NA NA NA NA NA NA NA NA "0" "0" "0" "0" "0" "0" "0" "0" "1" "0" "0" "0" "0" "0" "0" "0" "0" "0" "0" "0" "0" "0" "0" "0" "0" "0" "0" "0" "0" "0" "1" "1" "0" "1" "1" "0" "0" "0" "0" "0" "0" "0" "0" "0" "1" "0" "0" "…
NA NA NA NA NA NA NA NA NA NA NA NA NA NA NA NA NA NA NA NA NA NA NA NA NA NA NA NA NA NA NA NA NA NA NA NA NA NA NA NA NA NA NA NA NA NA NA NA NA NA NA NA NA NA NA NA NA NA NA NA NA NA NA NA NA NA NA NA NA NA "0" "0" "0" "1" "0" "0" "1" "0" "0" "0" "0" "0" "0" "0" "0" "0" "0" "0" "0" "0" "0" "0" "0" "0" "0" "0" "0" "0" "0" "1" "1" "1" "0" "0" "1" "0" "0" "0" "0" "0" "1" "1" "1" "0" "0" "1" "1" "…
NA NA NA NA NA NA NA NA NA NA NA NA NA NA NA NA NA NA NA NA NA NA NA NA NA NA NA NA NA NA NA NA NA NA NA NA NA NA NA NA NA NA NA NA NA NA NA NA NA NA NA NA NA NA NA NA NA NA NA NA NA NA NA NA NA NA NA NA NA NA "0" "0" "0" "0" "0" "0" "0" "0" "0" "1" "0" "0" "0" "0" "0" "0" "0" "0" "0" "0" "0" "0" "0" "0" "0" "0" "0" "0" "0" "0" "0" "1" "1" "1" "1" "0" "0" "0" "0" "0" "0" "0" "0" "0" "0" "0" "0" "…
NA NA NA NA NA NA NA NA NA NA NA NA NA NA NA NA NA NA NA NA NA NA NA NA NA NA NA NA NA NA NA NA NA NA NA NA NA NA NA NA NA NA NA NA NA NA NA NA NA NA NA NA NA NA NA NA NA NA NA NA NA NA NA NA NA NA NA NA NA NA "0" "0" "0" "0" "0" "0" "0" "0" "1" "0" "0" "0" "0" "0" "0" "0" "0" "0" "0" "0" "0" "0" "0" "0" "0" "0" "0" "0" "0" "0" "0" "1" "1" "1" "0" "0" "0" "0" "0" "0" "0" "0" "0" "0" "0" "0" "0" "…
NA NA NA NA NA NA NA NA NA NA NA NA NA NA NA NA NA NA NA NA NA NA NA NA NA NA NA NA NA NA NA NA NA NA NA NA NA NA NA NA NA NA NA NA NA NA NA NA NA NA NA NA NA NA NA NA NA NA NA NA NA NA NA NA NA NA NA NA NA NA "0" "0" "0" "0" "0" "0" "0" "0" "0" "0" "1" "0" "0" "1" "0" "0" "0" "0" "0" "0" "0" "0" "0" "0" "0" "0" "0" "0" "0" "0" "1" "1" "0" "0" "0" "0" "0" "0" "0" "0" "0" "0" "0" "0" "0" "0" "0" "…
NA NA NA NA NA NA NA NA NA NA NA NA NA NA NA NA NA NA NA NA NA NA NA NA NA NA NA NA NA NA NA NA NA NA NA NA NA NA NA NA NA NA NA NA NA NA NA NA NA NA NA NA NA NA NA NA NA NA NA NA NA NA NA NA NA NA NA NA NA NA "0" "0" "0" "0" "0" "0" "0" "0" "0" "0" "0" "0" "0" "0" "0" "0" "0" "0" "0" "0" "0" "0" "0" "0" "0" "0" "0" "0" "0" "0" "1" "1" "0" "0" "0" "0" "0" "0" "0" "0" "1" "1" "0" "0" "1" "0" "0" "…
NA NA NA NA NA NA NA NA NA NA NA NA NA NA NA NA NA NA NA NA NA NA NA NA NA NA NA NA NA NA NA NA NA NA NA NA NA NA NA NA NA NA NA NA NA NA NA NA NA NA NA NA NA NA NA NA NA NA NA NA NA NA NA NA NA NA NA NA NA NA "0" "0" "0" "0" "0" "0" "0" "0" "0" "0" "0" "0" "0" "0" "0" "0" "0" "0" "0" "0" "0" "0" "0" "0" "0" "0" "0" "0" "0" "0" "0" "0" "0" "0" "0" "0" "0" "0" "0" "0" "0" "0" "0" "0" "0" "0" "0" "…
NA NA NA NA NA NA NA NA NA NA NA NA NA NA NA NA NA NA NA NA NA NA NA NA NA NA NA NA NA NA NA NA NA NA NA NA NA NA NA NA NA NA NA NA NA NA NA NA NA NA NA NA NA NA NA NA NA NA NA NA NA NA NA NA NA NA NA NA NA NA "0" "0" "0" "0" "0" "0" "0" "1" "0" "0" "0" "0" "0" "0" "0" "0" "0" "0" "0" "0" "0" "0" "0" "0" "0" "0" "0" "0" "0" "0" "0" "0" "0" "1" "0" "0" "0" "0" "0" "0" "0" "0" "0" "0" "0" "0" "0" "…
NA NA NA NA NA NA NA NA NA NA NA NA NA NA NA NA NA NA NA NA NA NA NA NA NA NA NA NA NA NA NA NA NA NA NA NA NA NA NA NA NA NA NA NA NA NA NA NA NA NA NA NA NA NA NA NA NA NA NA NA NA NA NA NA NA NA NA NA NA NA "0" "0" "0" "0" "0" "0" "0" "1" "0" "0" "0" "0" "0" "0" "0" "0" "0" "0" "0" "0" "0" "0" "0" "0" "0" "0" "0" "0" "0" "0" "0" "0" "0" "0" "0" "0" "0" "0" "0" "0" "0" "0" "0" "0" "0" "0" "0" "…
NA NA NA NA NA NA NA NA NA NA NA NA NA NA NA NA NA NA NA NA NA NA NA NA NA NA NA NA NA NA NA NA NA NA NA NA NA NA NA NA NA NA NA NA NA NA NA NA NA NA NA NA NA NA NA NA NA NA NA NA NA NA NA NA NA NA NA NA NA NA "0" "0" "0" "0" "0" "0" "0" "0" "0" "0" "0" "0" "0" "0" "0" "0" "0" "0" "0" "0" "0" "0" "0" "0" "0" "0" "0" "0" "0" "0" "0" "0" "0" "0" "0" "0" "0" "0" "0" "0" "0" "0" "0" "0" "0" "0" "0" "…
NA NA NA NA NA NA NA NA NA NA NA NA NA NA NA NA NA NA NA NA NA NA NA NA NA NA NA NA NA NA NA NA NA NA NA NA NA NA NA NA NA NA NA NA NA NA NA NA NA NA NA NA NA NA NA NA NA NA NA NA NA NA NA NA NA NA NA NA NA NA "0" "0" "0" "0" "0" "0" "1" "0" "0" "0" "0" "0" "1" "0" "1" "0" "0" "0" "0" "0" "0" "0" "0" "0" "0" "0" "0" "0" "0" "0" "0" "1" "0" "0" "0" "0" "0" "0" "0" "0" "0" "0" "1" "0" "0" "0" "0" "…
NA NA NA NA NA NA NA NA NA NA NA NA NA NA NA NA NA NA NA NA NA NA NA NA NA NA NA NA NA NA NA NA NA NA NA NA NA NA NA NA NA NA NA NA NA NA NA NA NA NA NA NA NA NA NA NA NA NA NA NA NA NA NA NA NA NA NA NA NA NA "0" "0" "0" "0" "0" "0" "0" "0" "0" "0" "0" "0" "0" "0" "0" "0" "0" "0" "0" "0" "0" "0" "0" "0" "0" "0" "0" "0" "0" "0" "1" "1" "0" "1" "1" "0" "0" "0" "0" "0" "0" "0" "1" "0" "0" "0" "0" "…
NA NA NA NA NA NA NA NA NA NA NA NA NA NA NA NA NA NA NA NA NA NA NA NA NA NA NA NA NA NA NA NA NA NA NA NA NA NA NA NA NA NA NA NA NA NA NA NA NA NA NA NA NA NA NA NA NA NA NA NA NA NA NA NA NA NA NA NA NA NA "0" "0" "0" "0" "0" "0" "0" "0" "0" "0" "0" "0" "0" "0" "0" "0" "0" "0" "0" "0" "0" "0" "0" "0" "0" "0" "0" "0" "0" "0" "1" "0" "0" "1" "0" "0" "0" "0" "0" "0" "0" "0" "0" "0" "0" "0" "0" "…
NA NA NA NA NA NA NA NA NA NA NA NA NA NA NA NA NA NA NA NA NA NA NA NA NA NA NA NA NA NA NA NA NA NA NA NA NA NA NA NA NA NA NA NA NA NA NA NA NA NA NA NA NA NA NA NA NA NA NA NA NA NA NA NA NA NA NA NA NA NA "0" "0" "0" "0" "0" "0" "0" "0" "0" "0" "0" "0" "0" "0" "0" "0" "0" "0" "0" "0" "0" "0" "0" "0" "0" "0" "0" "0" "0" "0" "0" "0" "0" "0" "1" "0" "0" "0" "0" "0" "0" "0" "0" "0" "0" "0" "0" "…
NA NA NA NA NA NA NA NA NA NA NA NA NA NA NA NA NA NA NA NA NA NA NA NA NA NA NA NA NA NA NA NA NA NA NA NA NA NA NA NA NA NA NA NA NA NA NA NA NA NA NA NA NA NA NA NA NA NA NA NA NA NA NA NA NA NA NA NA NA NA "0" "0" "0" "0" "0" "0" "0" "0" "0" "0" "0" "0" "0" "0" "0" "0" "0" "0" "0" "0" "0" "0" "0" "0" "0" "0" "0" "0" "0" "0" "0" "1" "1" "0" "0" "0" "0" "0" "0" "0" "0" "0" "0" "0" "1" "0" "0" "…
NA NA NA NA NA NA NA NA NA NA NA NA NA NA NA NA NA NA NA NA NA NA NA NA NA NA NA NA NA NA NA NA NA NA NA NA NA NA NA NA NA NA NA NA NA NA NA NA NA NA NA NA NA NA NA NA NA NA NA NA NA NA NA NA NA NA NA NA NA NA "0" "0" "0" "0" "0" "0" "0" "0" "0" "0" "0" "0" "0" "0" "0" "0" "0" "0" "0" "0" "0" "0" "0" "0" "0" "0" "0" "0" "0" "0" "0" "0" "0" "1" "0" "0" "0" "0" "0" "0" "0" "0" "0" "0" "0" "0" "0" "…
NA NA NA NA NA NA NA NA NA NA NA NA NA NA NA NA NA NA NA NA NA NA NA NA NA NA NA NA NA NA NA NA NA NA NA NA NA NA NA NA NA NA NA NA NA NA NA NA NA NA NA NA NA NA NA NA NA NA NA NA NA NA NA NA NA NA NA NA NA NA "0" "0" "0" "0" "0" "0" "0" "0" "0" "0" "0" "0" "0" "0" "0" "0" "0" "0" "0" "0" "0" "0" "0" "0" "0" "0" "0" "0" "0" "0" "1" "0" "1" "1" "0" "0" "0" "0" "0" "0" "1" "0" "0" "0" "0" "0" "0" "…
NA NA NA NA NA NA NA NA NA NA NA NA NA NA NA NA NA NA NA NA NA NA NA NA NA NA NA NA NA NA NA NA NA NA NA NA NA NA NA NA NA NA NA NA NA NA NA NA NA NA NA NA NA NA NA NA NA NA NA NA NA NA NA NA NA NA NA NA NA NA "0" "0" "0" "0" "0" "0" "0" "0" "1" "0" "0" "0" "0" "0" "0" "0" "0" "0" "0" "0" "0" "0" "0" "0" "0" "0" "0" "0" "0" "0" "1" "0" "1" "1" "1" "0" "0" "0" "0" "0" "0" "0" "1" "0" "0" "0" "0" "…
NA NA NA NA NA NA NA NA NA NA NA NA NA NA NA NA NA NA NA NA NA NA NA NA NA NA NA NA NA NA NA NA NA NA NA NA NA NA NA NA NA NA NA NA NA NA NA NA NA NA NA NA NA NA NA NA NA NA NA NA NA NA NA NA NA NA NA NA NA NA "0" "0" "0" "0" "0" "0" "0" "0" "0" "1" "0" "0" "0" "0" "0" "0" "0" "0" "0" "0" "0" "0" "0" "0" "0" "0" "0" "0" "0" "0" "1" "0" "1" "0" "0" "0" "0" "0" "0" "0" "0" "0" "0" "0" "0" "0" "0" "…
NA NA NA NA NA NA NA NA NA NA NA NA NA NA NA NA NA NA NA NA NA NA NA NA NA NA NA NA NA NA NA NA NA NA NA NA NA NA NA NA NA NA NA NA NA NA NA NA NA NA NA NA NA NA NA NA NA NA NA NA NA NA NA NA NA NA NA NA NA NA "0" "0" "0" "0" "0" "0" "0" "0" "1" "1" "0" "0" "0" "0" "1" "0" "0" "0" "0" "0" "0" "0" "0" "0" "0" "0" "0" "0" "1" "0" "0" "0" "1" "1" "1" "0" "0" "0" "0" "0" "0" "0" "1" "0" "0" "0" "0" "…
NA NA NA NA NA NA NA NA NA NA NA NA NA NA NA NA NA NA NA NA NA NA NA NA NA NA NA NA NA NA NA NA NA NA NA NA NA NA NA NA NA NA NA NA NA NA NA NA NA NA NA NA NA NA NA NA NA NA NA NA NA NA NA NA NA NA NA NA NA NA "0" "0" "0" "0" "0" "0" "0" "0" "0" "0" "0" "0" "0" "0" "0" "0" "0" "0" "0" "0" "0" "0" "0" "0" "0" "0" "0" "0" "0" "0" "1" "0" "1" "1" "1" "0" "0" "0" "0" "0" "0" "0" "0" "0" "0" "0" "1" "…
NA NA NA NA NA NA NA NA NA NA NA NA NA NA NA NA NA NA NA NA NA NA NA NA NA NA NA NA NA NA NA NA NA NA NA NA NA NA NA NA NA NA NA NA NA NA NA NA NA NA NA NA NA NA NA NA NA NA NA NA NA NA NA NA NA NA NA NA NA NA "0" "0" "0" "0" "0" "0" "0" "0" "1" "1" "0" "0" "0" "1" "1" "0" "0" "0" "0" "0" "0" "0" "0" "0" "0" "0" "0" "0" "0" "0" "1" "1" "0" "1" "1" "0" "0" "0" "0" "0" "0" "0" "1" "0" "1" "0" "0" "…
NA NA NA NA NA NA NA NA NA NA NA NA NA NA NA NA NA NA NA NA NA NA NA NA NA NA NA NA NA NA NA NA NA NA NA NA NA NA NA NA NA NA NA NA NA NA NA NA NA NA NA NA NA NA NA NA NA NA NA NA NA NA NA NA NA NA NA NA NA NA "0" "0" "0" "0" NA "0" "0" "0" "1" NA "0" "0" "0" "0" NA "0" "0" "0" "0" NA "0" "0" "0" "0" NA "0" "0" "0" "0" NA "1" "1" "1" "1" NA "0" "1" "0" "0" NA "0" "0" "1" "1" NA "1" "0" "0" "0" NA…
NA NA NA NA NA NA NA NA NA NA NA NA NA NA NA NA NA NA NA NA NA NA NA NA NA NA NA NA NA NA NA NA NA NA NA NA NA NA NA NA NA NA NA NA NA NA NA NA NA NA NA NA NA NA NA NA NA NA NA NA NA NA NA NA NA NA NA NA NA NA "0" "0" "0" "0" "0" "0" "0" "0" "0" "0" "0" "0" "0" "0" "0" "0" "0" "1" "0" "0" "0" "0" "0" "0" "0" "0" "0" "0" "0" "0" "0" "1" "1" "1" "1" "0" "0" "0" "0" "0" "0" "0" "0" "0" "0" "0" "0" "…
NA NA NA NA NA NA NA NA NA NA NA NA NA NA NA NA NA NA NA NA NA NA NA NA NA NA NA NA NA NA NA NA NA NA NA NA NA NA NA NA NA NA NA NA NA NA NA NA NA NA NA NA NA NA NA NA NA NA NA NA NA NA NA NA NA NA NA NA NA NA "0" "0" "0" "0" "0" "1" "0" "0" "0" "0" "1" "0" "0" "0" "0" "0" "0" "0" "0" "1" "0" "0" "0" "0" "0" "0" "0" "0" "1" "0" "1" "0" "0" "0" "0" "0" "0" "0" "0" "0" "1" "0" "0" "0" "1" "1" "0" "…
NA NA NA NA NA NA NA NA NA NA NA NA NA NA NA NA NA NA NA NA NA NA NA NA NA NA NA NA NA NA NA NA NA NA NA NA NA NA NA NA NA NA NA NA NA NA NA NA NA NA NA NA NA NA NA NA NA NA NA NA NA NA NA NA NA NA NA NA NA NA "0" "0" "0" "0" "0" "0" "1" "0" "0" "0" "1" "0" "0" "0" "0" "0" "0" "0" "0" "0" "0" "0" "0" "0" "0" "0" "0" "0" "0" "0" "0" "1" "0" "0" "0" "0" "0" "0" "0" "0" "0" "0" "0" "1" "0" "0" "1" "…
NA NA NA NA NA NA NA NA NA NA NA NA NA NA NA NA NA NA NA NA NA NA NA NA NA NA NA NA NA NA NA NA NA NA NA NA NA NA NA NA NA NA NA NA NA NA NA NA NA NA NA NA NA NA NA NA NA NA NA NA NA NA NA NA NA NA NA NA NA NA "0" "0" "0" "0" "0" "0" "0" "0" "0" "0" "0" "0" "0" "0" "0" "0" "0" "0" "0" "0" "0" "0" "0" "0" "0" "0" "0" "0" "0" "0" "0" "0" "1" "1" "1" "0" "0" "1" "0" "0" "0" "0" "1" "0" "1" "0" "0" "…
NA NA NA NA NA NA NA NA NA NA NA NA NA NA NA NA NA NA NA NA NA NA NA NA NA NA NA NA NA NA NA NA NA NA NA NA NA NA NA NA NA NA NA NA NA NA NA NA NA NA NA NA NA NA NA NA NA NA NA NA NA NA NA NA NA NA NA NA NA NA "0" "0" "0" "0" "0" "0" "0" "0" "0" "0" "0" "1" "0" "0" "0" "0" "0" "0" "0" "0" "0" "0" "0" "0" "0" "0" "0" "0" "0" "0" "0" "0" "0" "0" "0" "0" "0" "0" "0" "0" "1" "0" "0" "0" "0" "0" "0" "…
NA NA NA NA NA NA NA NA NA NA NA NA NA NA NA NA NA NA NA NA NA NA NA NA NA NA NA NA NA NA NA NA NA NA NA NA NA NA NA NA NA NA NA NA NA NA NA NA NA NA NA NA NA NA NA NA NA NA NA NA NA NA NA NA NA NA NA NA NA NA "0" "0" "0" "0" "0" "0" "0" "0" "0" "0" "0" "0" "1" "0" "0" "0" "0" "0" "0" "0" "0" "0" "0" "0" "0" "1" "0" "0" "0" "0" "1" "1" "0" "0" "0" "0" "0" "0" "0" "0" "0" "0" "1" "0" "0" "1" "0" "…
NA NA NA NA NA NA NA NA NA NA NA NA NA NA NA NA NA NA NA NA NA NA NA NA NA NA NA NA NA NA NA NA NA NA NA NA NA NA NA NA NA NA NA NA NA NA NA NA NA NA NA NA NA NA NA NA NA NA NA NA NA NA NA NA NA NA NA NA NA NA "0" "0" "0" "0" "0" "0" "0" "0" "0" "0" "0" "0" "0" "0" "0" "0" "0" "0" "0" "0" "0" "0" "0" "0" "0" "0" "0" "0" "0" "0" "0" "0" "1" "0" "0" "0" "0" "0" "0" "0" "0" "0" "1" "0" "0" "1" "0" "…
NA NA NA NA NA NA NA NA NA NA NA NA NA NA NA NA NA NA NA NA NA NA NA NA NA NA NA NA NA NA NA NA NA NA NA NA NA NA NA NA NA NA NA NA NA NA NA NA NA NA NA NA NA NA NA NA NA NA NA NA NA NA NA NA NA NA NA NA NA NA "0" "0" "0" "0" "0" "0" "0" "0" "0" "0" "0" "0" "0" "0" "0" "0" "0" "0" "0" "0" "0" "0" "0" "0" "0" "0" "0" "0" "0" "0" "0" "0" "0" "1" "0" "0" "0" "0" "0" "0" "0" "0" "0" "0" "0" "0" "0" "…
NA NA NA NA NA NA NA NA NA NA NA NA NA NA NA NA NA NA NA NA NA NA NA NA NA NA NA NA NA NA NA NA NA NA NA NA NA NA NA NA NA NA NA NA NA NA NA NA NA NA NA NA NA NA NA NA NA NA NA NA NA NA NA NA NA NA NA NA NA NA "0" "0" "0" "0" "0" "0" "0" "1" "0" "0" "0" "0" "0" "0" "0" "0" "0" "0" "0" "0" "0" "0" "0" "0" "0" "0" "0" "0" "0" "0" "0" "0" "0" "0" "0" "0" "0" "0" "0" "0" "0" "1" "0" "1" "0" "0" "0" "…
NA NA NA NA NA NA NA NA NA NA NA NA NA NA NA NA NA NA NA NA NA NA NA NA NA NA NA NA NA NA NA NA NA NA NA NA NA NA NA NA NA NA NA NA NA NA NA NA NA NA NA NA NA NA NA NA NA NA NA NA NA NA NA NA NA NA NA NA NA NA "0" "0" "0" "0" "0" "0" "1" "0" "0" "1" "0" "0" "0" "0" "0" "0" "0" "0" "0" "0" "0" "0" "0" "0" "0" "0" "0" "0" "0" "0" "0" "0" "0" "0" "0" "0" "0" "0" "0" "0" "0" "0" "0" "0" "0" "0" "0" "…
NA NA NA NA NA NA NA NA NA NA NA NA NA NA NA NA NA NA NA NA NA NA NA NA NA NA NA NA NA NA NA NA NA NA NA NA NA NA NA NA NA NA NA NA NA NA NA NA NA NA NA NA NA NA NA NA NA NA NA NA NA NA NA NA NA NA NA NA NA NA "0" "0" "0" "0" "0" "0" "0" "0" "1" "0" "0" "0" "0" "0" "0" "0" "0" "0" "0" "0" "0" "0" "0" "0" "0" "0" "0" "0" "0" "0" "1" "1" "0" "1" "0" "0" "0" "0" "0" "0" "0" "1" "0" "0" "0" "0" "0" "…
NA NA NA NA NA NA NA NA NA NA NA NA NA NA NA NA NA NA NA NA NA NA NA NA NA NA NA NA NA NA NA NA NA NA NA NA NA NA NA NA NA NA NA NA NA NA NA NA NA NA NA NA NA NA NA NA NA NA NA NA NA NA NA NA NA NA NA NA NA NA "0" "0" "0" "0" "0" "0" "0" "0" "0" "0" "0" "0" "0" "0" "0" "0" "0" "0" "0" "0" "0" "0" "0" "0" "0" "0" "0" "0" "0" "0" "0" "0" "0" "1" "1" "0" "0" "0" "0" "0" "0" "0" "0" "0" "1" "0" "0" "…
NA NA NA NA NA NA NA NA NA NA NA NA NA NA NA NA NA NA NA NA NA NA NA NA NA NA NA NA NA NA NA NA NA NA NA NA NA NA NA NA NA NA NA NA NA NA NA NA NA NA NA NA NA NA NA NA NA NA NA NA NA NA NA NA NA NA NA NA NA NA NA NA NA NA NA NA NA NA NA NA NA NA NA NA NA NA NA NA NA NA NA NA NA NA NA NA NA NA NA NA NA NA NA NA NA "0" "0" "0" "0" "0" "0" "0" "0" "0" "0" "0" "0" "0" "0" "0" "1" "0" "0" "1" "0" "0" …
NA NA NA NA NA NA NA NA NA NA NA NA NA NA NA NA NA NA NA NA NA NA NA NA NA NA NA NA NA NA NA NA NA NA NA NA NA NA NA NA NA NA NA NA NA NA NA NA NA NA NA NA NA NA NA NA NA NA NA NA NA NA NA NA NA NA NA NA NA NA NA NA NA NA NA NA NA NA NA NA NA NA NA NA NA NA NA NA NA NA NA NA NA NA NA NA NA NA NA NA NA NA NA NA NA "0" "0" "0" "0" "0" "0" "0" "0" "0" "0" "0" "0" "0" "0" "0" "0" "1" "0" "0" "1" "0" …
NA NA NA NA NA NA NA NA NA NA NA NA NA NA NA NA NA NA NA NA NA NA NA NA NA NA NA NA NA NA NA NA NA NA NA NA NA NA NA NA NA NA NA NA NA NA NA NA NA NA NA NA NA NA NA NA NA NA NA NA NA NA NA NA NA NA NA NA NA NA NA NA NA NA NA NA NA NA NA NA NA NA NA NA NA NA NA NA NA NA NA NA NA NA NA NA NA NA NA NA NA NA NA NA NA "0" "0" "0" "0" "0" "0" "1" "0" "0" "0" "0" "0" "0" "0" "0" "0" "1" "0" "0" "0" "0" …
NA NA NA NA NA NA NA NA NA NA NA NA NA NA NA NA NA NA NA NA NA NA NA NA NA NA NA NA NA NA NA NA NA NA NA NA NA NA NA NA NA NA NA NA NA NA NA NA NA NA NA NA NA NA NA NA NA NA NA NA NA NA NA NA NA NA NA NA NA NA NA NA NA NA NA NA NA NA NA NA NA NA NA NA NA NA NA NA NA NA NA NA NA NA NA NA NA NA NA NA NA NA NA NA NA "0" "0" "0" "0" "0" "0" "0" "0" "0" "0" "0" "0" "0" "0" "0" "0" "0" "0" "1" "0" "0" …
NA NA NA NA NA NA NA NA NA NA NA NA NA NA NA NA NA NA NA NA NA NA NA NA NA NA NA NA NA NA NA NA NA NA NA NA NA NA NA NA NA NA NA NA NA NA NA NA NA NA NA NA NA NA NA NA NA NA NA NA NA NA NA NA NA NA NA NA NA NA NA NA NA NA NA NA NA NA NA NA NA NA NA NA NA NA NA NA NA NA NA NA NA NA NA NA NA NA NA NA NA NA NA NA NA "0" "0" "0" "0" "0" "0" "0" "0" "0" "0" "0" "0" "0" "0" "0" "0" "0" "0" "0" "0" "0" …
NA NA NA NA NA NA NA NA NA NA NA NA NA NA NA NA NA NA NA NA NA NA NA NA NA NA NA NA NA NA NA NA NA NA NA NA NA NA NA NA NA NA NA NA NA NA NA NA NA NA NA NA NA NA NA NA NA NA NA NA NA NA NA NA NA NA NA NA NA NA NA NA NA NA NA NA NA NA NA NA NA NA NA NA NA NA NA NA NA NA NA NA NA NA NA NA NA NA NA NA NA NA NA NA NA "0" "0" "0" "0" "0" "0" "0" "0" "0" "0" "0" "0" "0" "0" "0" "0" "0" "1" "0" "1" "0" …
NA NA NA NA NA NA NA NA NA NA NA NA NA NA NA NA NA NA NA NA NA NA NA NA NA NA NA NA NA NA NA NA NA NA NA NA NA NA NA NA NA NA NA NA NA NA NA NA NA NA NA NA NA NA NA NA NA NA NA NA NA NA NA NA NA NA NA NA NA NA NA NA NA NA NA NA NA NA NA NA NA NA NA NA NA NA NA NA NA NA NA NA NA NA NA NA NA NA NA NA NA NA NA NA NA "0" "0" "0" "0" "0" "0" "1" "0" "0" "0" "0" "1" "1" "1" "0" "0" "1" "0" "0" "0" "0" …
NA NA NA NA NA NA NA NA NA NA NA NA NA NA NA NA NA NA NA NA NA NA NA NA NA NA NA NA NA NA NA NA NA NA NA NA NA NA NA NA NA NA NA NA NA NA NA NA NA NA NA NA NA NA NA NA NA NA NA NA NA NA NA NA NA NA NA NA NA NA NA NA NA NA NA NA NA NA NA NA NA NA NA NA NA NA NA NA NA NA NA NA NA NA NA NA NA NA NA NA NA NA NA NA NA "0" "0" "0" "0" "0" "0" "0" "0" "0" "0" "0" "0" "0" "0" "0" "0" "0" "0" "0" "0" "0" …
NA NA NA NA NA NA NA NA NA NA NA NA NA NA NA NA NA NA NA NA NA NA NA NA NA NA NA NA NA NA NA NA NA NA NA NA NA NA NA NA NA NA NA NA NA NA NA NA NA NA NA NA NA NA NA NA NA NA NA NA NA NA NA NA NA NA NA NA NA NA NA NA NA NA NA NA NA NA NA NA NA NA NA NA NA NA NA NA NA NA NA NA NA NA NA NA NA NA NA NA NA NA NA NA NA "0" "0" "0" "0" "0" "0" "0" "0" "0" "0" "0" "0" "0" "0" "0" "0" "0" "0" "0" "0" "0" …
NA NA NA NA NA NA NA NA NA NA NA NA NA NA NA NA NA NA NA NA NA NA NA NA NA NA NA NA NA NA NA NA NA NA NA NA NA NA NA NA NA NA NA NA NA NA NA NA NA NA NA NA NA NA NA NA NA NA NA NA NA NA NA NA NA NA NA NA NA NA NA NA NA NA NA NA NA NA NA NA NA NA NA NA NA NA NA NA NA NA NA NA NA NA NA NA NA NA NA NA NA NA NA NA NA "0" "0" "0" "0" "0" "0" "0" "0" "0" "0" "0" "0" "0" "0" "0" "0" "0" "1" "0" "0" "0" …
NA NA NA NA NA NA NA NA NA NA NA NA NA NA NA NA NA NA NA NA NA NA NA NA NA NA NA NA NA NA NA NA NA NA NA NA NA NA NA NA NA NA NA NA NA NA NA NA NA NA NA NA NA NA NA NA NA NA NA NA NA NA NA NA NA NA NA NA NA NA NA NA NA NA NA NA NA NA NA NA NA NA NA NA NA NA NA NA NA NA NA NA NA NA NA NA NA NA NA NA NA NA NA NA NA "0" "0" "0" "0" "0" "0" "0" "0" "0" "0" "0" "0" "0" "0" "0" "1" "0" "0" "0" "1" "0" …
NA NA NA NA NA NA NA NA NA NA NA NA NA NA NA NA NA NA NA NA NA NA NA NA NA NA NA NA NA NA NA NA NA NA NA NA NA NA NA NA NA NA NA NA NA NA NA NA NA NA NA NA NA NA NA NA NA NA NA NA NA NA NA NA NA NA NA NA NA NA NA NA NA NA NA NA NA NA NA NA NA NA NA NA NA NA NA NA NA NA NA NA NA NA NA NA NA NA NA NA NA NA NA NA NA "0" "0" "0" "0" "0" "0" "0" "0" "0" "0" "0" "0" "0" "0" "0" "1" "0" "0" "0" "1" "0" …
NA NA NA NA NA NA NA NA NA NA NA NA NA NA NA NA NA NA NA NA NA NA NA NA NA NA NA NA NA NA NA NA NA NA NA NA NA NA NA NA NA NA NA NA NA NA NA NA NA NA NA NA NA NA NA NA NA NA NA NA NA NA NA NA NA NA NA NA NA NA NA NA NA NA NA NA NA NA NA NA NA NA NA NA NA NA NA NA NA NA NA NA NA NA NA NA NA NA NA NA NA NA NA NA NA "0" "0" "0" "0" "0" "0" "0" "0" "0" "0" "0" "0" "0" "0" "0" "1" "1" "0" "1" "0" "0" …
NA NA NA NA NA NA NA NA NA NA NA NA NA NA NA NA NA NA NA NA NA NA NA NA NA NA NA NA NA NA NA NA NA NA NA NA NA NA NA NA NA NA NA NA NA NA NA NA NA NA NA NA NA NA NA NA NA NA NA NA NA NA NA NA NA NA NA NA NA NA NA NA NA NA NA NA NA NA NA NA NA NA NA NA NA NA NA NA NA NA NA NA NA NA NA NA NA NA NA NA NA NA NA NA NA "0" "0" "0" "0" "0" "0" "0" "0" "0" "0" "0" "0" "0" "0" "0" "1" "0" "1" "0" "0" "0" …
NA NA NA NA NA NA NA NA NA NA NA NA NA NA NA NA NA NA NA NA NA NA NA NA NA NA NA NA NA NA NA NA NA NA NA NA NA NA NA NA NA NA NA NA NA NA NA NA NA NA NA NA NA NA NA NA NA NA NA NA NA NA NA NA NA NA NA NA NA NA NA NA NA NA NA NA NA NA NA NA NA NA NA NA NA NA NA NA NA NA NA NA NA NA NA NA NA NA NA NA NA NA NA NA NA "0" "0" "0" "0" "0" "0" "0" "0" "0" "0" "0" "0" "0" "0" "0" "1" "0" "0" "0" "1" "0" …
NA NA NA NA NA NA NA NA NA NA NA NA NA NA NA NA NA NA NA NA NA NA NA NA NA NA NA NA NA NA NA NA NA NA NA NA NA NA NA NA NA NA NA NA NA NA NA NA NA NA NA NA NA NA NA NA NA NA NA NA NA NA NA NA NA NA NA NA NA NA NA NA NA NA NA NA NA NA NA NA NA NA NA NA NA NA NA NA NA NA NA NA NA NA NA NA NA NA NA NA NA NA NA NA NA "0" "0" "0" "0" "0" "0" "0" "0" "0" "0" "0" "0" "0" "0" "0" "0" "0" "1" "0" "1" "0" …
NA NA NA NA NA NA NA NA NA NA NA NA NA NA NA NA NA NA NA NA NA NA NA NA NA NA NA NA NA NA NA NA NA NA NA NA NA NA NA NA NA NA NA NA NA NA NA NA NA NA NA NA NA NA NA NA NA NA NA NA NA NA NA NA NA NA NA NA NA NA NA NA NA NA NA NA NA NA NA NA NA NA NA NA NA NA NA NA NA NA NA NA NA NA NA NA NA NA NA NA NA NA NA NA NA "0" "0" "0" "0" "0" "0" "0" "0" "0" "0" "0" "0" "0" "0" "0" "0" "1" "1" "0" "0" "0" …
NA NA NA NA NA NA NA NA NA NA NA NA NA NA NA NA NA NA NA NA NA NA NA NA NA NA NA NA NA NA NA NA NA NA NA NA NA NA NA NA NA NA NA NA NA NA NA NA NA NA NA NA NA NA NA NA NA NA NA NA NA NA NA NA NA NA NA NA NA NA NA NA NA NA NA NA NA NA NA NA NA NA NA NA NA NA NA NA NA NA NA NA NA NA NA NA NA NA NA NA NA NA NA NA NA "0" "0" "0" "0" "0" "0" "0" "0" "0" "0" "0" "0" "0" "0" "0" "0" "0" "0" "0" "0" "0" …
NA NA NA NA NA NA NA NA NA NA NA NA NA NA NA NA NA NA NA NA NA NA NA NA NA NA NA NA NA NA NA NA NA NA NA NA NA NA NA NA NA NA NA NA NA NA NA NA NA NA NA NA NA NA NA NA NA NA NA NA NA NA NA NA NA NA NA NA NA NA NA NA NA NA NA NA NA NA NA NA NA NA NA NA NA NA NA NA NA NA NA NA NA NA NA NA NA NA NA NA NA NA NA NA NA "0" "0" "0" "0" "0" "0" "0" "0" "0" "0" "0" "0" "0" "0" "0" "1" "0" "0" "0" "0" "0" …
NA NA NA NA NA NA NA NA NA NA NA NA NA NA NA NA NA NA NA NA NA NA NA NA NA NA NA NA NA NA NA NA NA NA NA NA NA NA NA NA NA NA NA NA NA NA NA NA NA NA NA NA NA NA NA NA NA NA NA NA NA NA NA NA NA NA NA NA NA NA NA NA NA NA NA NA NA NA NA NA NA NA NA NA NA NA NA NA NA NA NA NA NA NA NA NA NA NA NA NA NA NA NA NA NA "0" "0" "0" "0" "0" "1" "1" "1" "0" "0" "0" "1" "0" "0" "0" "1" "1" "1" "1" "1" "0" …
NA NA NA NA NA NA NA NA NA NA NA NA NA NA NA NA NA NA NA NA NA NA NA NA NA NA NA NA NA NA NA NA NA NA NA NA NA NA NA NA NA NA NA NA NA NA NA NA NA NA NA NA NA NA NA NA NA NA NA NA NA NA NA NA NA NA NA NA NA NA NA NA NA NA NA NA NA NA NA NA NA NA NA NA NA NA NA NA NA NA NA NA NA NA NA NA NA NA NA NA NA NA NA NA NA "0" "0" "0" "0" "0" "0" "1" "0" "0" "0" "0" "1" "0" "0" "0" "0" "1" "1" "1" "0" "0" …
NA NA NA NA NA NA NA NA NA NA NA NA NA NA NA NA NA NA NA NA NA NA NA NA NA NA NA NA NA NA NA NA NA NA NA NA NA NA NA NA NA NA NA NA NA NA NA NA NA NA NA NA NA NA NA NA NA NA NA NA NA NA NA NA NA NA NA NA NA NA NA NA NA NA NA NA NA NA NA NA NA NA NA NA NA NA NA NA NA NA NA NA NA NA NA NA NA NA NA NA NA NA NA NA NA "0" "0" "0" "0" "0" "0" "0" "0" "0" "0" "0" "1" "1" "0" "0" "0" "1" "1" "1" "1" "0" …
NA NA NA NA NA NA NA NA NA NA NA NA NA NA NA NA NA NA NA NA NA NA NA NA NA NA NA NA NA NA NA NA NA NA NA NA NA NA NA NA NA NA NA NA NA NA NA NA NA NA NA NA NA NA NA NA NA NA NA NA NA NA NA NA NA NA NA NA NA NA NA NA NA NA NA NA NA NA NA NA NA NA NA NA NA NA NA NA NA NA NA NA NA NA NA NA NA NA NA NA NA NA NA NA NA "0" "0" "0" "0" "0" "0" "0" "0" "0" "0" "0" "0" "0" "0" "0" "0" "0" "0" "0" "1" "0" …
NA NA NA NA NA NA NA NA NA NA NA NA NA NA NA NA NA NA NA NA NA NA NA NA NA NA NA NA NA NA NA NA NA NA NA NA NA NA NA NA NA NA NA NA NA NA NA NA NA NA NA NA NA NA NA NA NA NA NA NA NA NA NA NA NA NA NA NA NA NA NA NA NA NA NA NA NA NA NA NA NA NA NA NA NA NA NA NA NA NA NA NA NA NA NA NA NA NA NA NA NA NA NA NA NA "0" "0" "0" "0" "0" "0" "0" "1" "0" "0" "0" "0" "0" "0" "0" "0" "0" "1" "0" "0" "0" …
NA NA NA NA NA NA NA NA NA NA NA NA NA NA NA NA NA NA NA NA NA NA NA NA NA NA NA NA NA NA NA NA NA NA NA NA NA NA NA NA NA NA NA NA NA NA NA NA NA NA NA NA NA NA NA NA NA NA NA NA NA NA NA NA NA NA NA NA NA NA NA NA NA NA NA NA NA NA NA NA NA NA NA NA NA NA NA NA NA NA NA NA NA NA NA NA NA NA NA NA NA NA NA NA NA "0" "0" "0" "0" "0" "0" "0" "0" "0" "1" "0" "0" "0" "0" "1" "0" "0" "0" "0" "0" "0" …
NA NA NA NA NA NA NA NA NA NA NA NA NA NA NA NA NA NA NA NA NA NA NA NA NA NA NA NA NA NA NA NA NA NA NA NA NA NA NA NA NA NA NA NA NA NA NA NA NA NA NA NA NA NA NA NA NA NA NA NA NA NA NA NA NA NA NA NA NA NA NA NA NA NA NA NA NA NA NA NA NA NA NA NA NA NA NA NA NA NA NA NA NA NA NA NA NA NA NA NA NA NA NA NA NA "0" "0" "0" "0" "0" "0" "0" "0" "0" "0" "0" "0" "0" "0" "0" "0" "0" "0" "0" "1" "0" …
NA NA NA NA NA NA NA NA NA NA NA NA NA NA NA NA NA NA NA NA NA NA NA NA NA NA NA NA NA NA NA NA NA NA NA NA NA NA NA NA NA NA NA NA NA NA NA NA NA NA NA NA NA NA NA NA NA NA NA NA NA NA NA NA NA NA NA NA NA NA NA NA NA NA NA NA NA NA NA NA NA NA NA NA NA NA NA NA NA NA NA NA NA NA NA NA NA NA NA NA NA NA NA NA NA "0" "0" "0" "0" "0" "0" "0" "0" "0" "0" "0" "0" "0" "0" "0" "1" "0" "1" "0" "0" "0" …
NA NA NA NA NA NA NA NA NA NA NA NA NA NA NA NA NA NA NA NA NA NA NA NA NA NA NA NA NA NA NA NA NA NA NA NA NA NA NA NA NA NA NA NA NA NA NA NA NA NA NA NA NA NA NA NA NA NA NA NA NA NA NA NA NA NA NA NA NA NA NA NA NA NA NA NA NA NA NA NA NA NA NA NA NA NA NA NA NA NA NA NA NA NA NA NA NA NA NA NA NA NA NA NA NA "0" "0" "0" "0" "0" "0" "0" "0" "0" "0" "0" "0" "0" "0" "0" "1" "0" "0" "1" "0" "0" …
NA NA NA NA NA NA NA NA NA NA NA NA NA NA NA NA NA NA NA NA NA NA NA NA NA NA NA NA NA NA NA NA NA NA NA NA NA NA NA NA NA NA NA NA NA NA NA NA NA NA NA NA NA NA NA NA NA NA NA NA NA NA NA NA NA NA NA NA NA NA NA NA NA NA NA NA NA NA NA NA NA NA NA NA NA NA NA NA NA NA NA NA NA NA NA NA NA NA NA NA NA NA NA NA NA "0" "0" "0" "0" "0" "0" "0" "0" "0" "0" "0" "0" "0" "0" "0" "0" "0" "0" "0" "0" "0" …
NA NA NA NA NA NA NA NA NA NA NA NA NA NA NA NA NA NA NA NA NA NA NA NA NA NA NA NA NA NA NA NA NA NA NA NA NA NA NA NA NA NA NA NA NA NA NA NA NA NA NA NA NA NA NA NA NA NA NA NA NA NA NA NA NA NA NA NA NA NA NA NA NA NA NA NA NA NA NA NA NA NA NA NA NA NA NA NA NA NA NA NA NA NA NA NA NA NA NA NA NA NA NA NA NA "0" "0" "0" "0" "0" "0" "0" "0" "0" "0" "0" "0" "0" "0" "0" "0" "0" "0" "0" "0" "0" …
NA NA NA NA NA NA NA NA NA NA NA NA NA NA NA NA NA NA NA NA NA NA NA NA NA NA NA NA NA NA NA NA NA NA NA NA NA NA NA NA NA NA NA NA NA NA NA NA NA NA NA NA NA NA NA NA NA NA NA NA NA NA NA NA NA NA NA NA NA NA NA NA NA NA NA NA NA NA NA NA NA NA NA NA NA NA NA NA NA NA NA NA NA NA NA NA NA NA NA NA NA NA NA NA NA "0" "0" "0" "0" "1" "0" "0" "0" "0" "0" "0" "0" "0" "0" "0" "1" "1" "1" "0" "0" "0" …
NA NA NA NA NA NA NA NA NA NA NA NA NA NA NA NA NA NA NA NA NA NA NA NA NA NA NA NA NA NA NA NA NA NA NA NA NA NA NA NA NA NA NA NA NA NA NA NA NA NA NA NA NA NA NA NA NA NA NA NA NA NA NA NA NA NA NA NA NA NA NA NA NA NA NA NA NA NA NA NA NA NA NA NA NA NA NA NA NA NA NA NA NA NA NA NA NA NA NA NA NA NA NA NA NA "1" "0" "0" "0" "0" "1" "0" "0" "0" "0" "0" "0" "0" "0" "0" "0" "0" "0" "0" "0" "0" …
NA NA NA NA NA NA NA NA NA NA NA NA NA NA NA NA NA NA NA NA NA NA NA NA NA NA NA NA NA NA NA NA NA NA NA NA NA NA NA NA NA NA NA NA NA NA NA NA NA NA NA NA NA NA NA NA NA NA NA NA NA NA NA NA NA NA NA NA NA NA NA NA NA NA NA NA NA NA NA NA NA NA NA NA NA NA NA NA NA NA NA NA NA NA NA NA NA NA NA NA NA NA NA NA NA "0" "0" "0" "0" "0" "0" "0" "1" "0" "0" "0" "0" "0" "0" "0" "0" "0" "1" "0" "1" "0" …
NA NA NA NA NA NA NA NA NA NA NA NA NA NA NA NA NA NA NA NA NA NA NA NA NA NA NA NA NA NA NA NA NA NA NA NA NA NA NA NA NA NA NA NA NA NA NA NA NA NA NA NA NA NA NA NA NA NA NA NA NA NA NA NA NA NA NA NA NA NA NA NA NA NA NA NA NA NA NA NA NA NA NA NA NA NA NA NA NA NA NA NA NA NA NA NA NA NA NA NA NA NA NA NA NA "0" "0" "0" "0" "0" "0" "0" "0" "1" "0" "0" "0" "0" "0" "0" "1" "0" "0" "1" "1" "0" …
NA NA NA NA NA NA NA NA NA NA NA NA NA NA NA NA NA NA NA NA NA NA NA NA NA NA NA NA NA NA NA NA NA NA NA NA NA NA NA NA NA NA NA NA NA NA NA NA NA NA NA NA NA NA NA NA NA NA NA NA NA NA NA NA NA NA NA NA NA NA NA NA NA NA NA NA NA NA NA NA NA NA NA NA NA NA NA NA NA NA NA NA NA NA NA NA NA NA NA NA NA NA NA NA NA "0" "0" "0" "0" "0" "0" "0" "0" "0" "0" "0" "0" "0" "0" "0" "1" "0" "0" "0" "0" "0" …
NA NA NA NA NA NA NA NA NA NA NA NA NA NA NA NA NA NA NA NA NA NA NA NA NA NA NA NA NA NA NA NA NA NA NA NA NA NA NA NA NA NA NA NA NA NA NA NA NA NA NA NA NA NA NA NA NA NA NA NA NA NA NA NA NA NA NA NA NA NA NA NA NA NA NA NA NA NA NA NA NA NA NA NA NA NA NA NA NA NA NA NA NA NA NA NA NA NA NA NA NA NA NA NA NA "0" "0" "0" "0" "0" "0" "0" "0" "0" "0" "0" "0" "0" "0" "1" "0" "1" "1" "0" "0" "0" …
NA NA NA NA NA NA NA NA NA NA NA NA NA NA NA NA NA NA NA NA NA NA NA NA NA NA NA NA NA NA NA NA NA NA NA NA NA NA NA NA NA NA NA NA NA NA NA NA NA NA NA NA NA NA NA NA NA NA NA NA NA NA NA NA NA NA NA NA NA NA NA NA NA NA NA NA NA NA NA NA NA NA NA NA NA NA NA NA NA NA NA NA NA NA NA NA NA NA NA NA NA NA NA NA NA "0" "0" "0" "0" "0" "0" "0" "0" "0" "0" "0" "0" "0" "0" "0" "1" "0" "0" "0" "0" "0" …
NA NA NA NA NA NA NA NA NA NA NA NA NA NA NA NA NA NA NA NA NA NA NA NA NA NA NA NA NA NA NA NA NA NA NA NA NA NA NA NA NA NA NA NA NA NA NA NA NA NA NA NA NA NA NA NA NA NA NA NA NA NA NA NA NA NA NA NA NA NA NA NA NA NA NA NA NA NA NA NA NA NA NA NA NA NA NA NA NA NA NA NA NA NA NA NA NA NA NA NA NA NA NA NA NA "0" "0" "0" "0" "0" "0" "0" "0" "1" "0" "0" "0" "0" "1" "0" "0" "0" "1" "0" "0" "0" …
NA NA NA NA NA NA NA NA NA NA NA NA NA NA NA NA NA NA NA NA NA NA NA NA NA NA NA NA NA NA NA NA NA NA NA NA NA NA NA NA NA NA NA NA NA NA NA NA NA NA NA NA NA NA NA NA NA NA NA NA NA NA NA NA NA NA NA NA NA NA NA NA NA NA NA NA NA NA NA NA NA NA NA NA NA NA NA NA NA NA NA NA NA NA NA NA NA NA NA NA NA NA NA NA NA "0" "0" "0" "0" "0" "0" "0" "0" "0" "0" "0" "0" "0" "0" "0" "0" "0" "0" "1" "0" "0" …
NA NA NA NA NA NA NA NA NA NA NA NA NA NA NA NA NA NA NA NA NA NA NA NA NA NA NA NA NA NA NA NA NA NA NA NA NA NA NA NA NA NA NA NA NA NA NA NA NA NA NA NA NA NA NA NA NA NA NA NA NA NA NA NA NA NA NA NA NA NA NA NA NA NA NA NA NA NA NA NA NA NA NA NA NA NA NA NA NA NA NA NA NA NA NA NA NA NA NA NA NA NA NA NA NA "0" "0" "0" "0" "0" "0" "0" "0" "0" "0" "0" "0" "0" "0" "0" "0" "1" "0" "0" "1" "0" …
NA NA NA NA NA NA NA NA NA NA NA NA NA NA NA NA NA NA NA NA NA NA NA NA NA NA NA NA NA NA NA NA NA NA NA NA NA NA NA NA NA NA NA NA NA NA NA NA NA NA NA NA NA NA NA NA NA NA NA NA NA NA NA NA NA NA NA NA NA NA NA NA NA NA NA NA NA NA NA NA NA NA NA NA NA NA NA NA NA NA NA NA NA NA NA NA NA NA NA NA NA NA NA NA NA "0" "0" "0" "0" "0" "0" "0" "0" "0" "0" "0" "0" "0" "1" "1" "0" "1" "0" "1" "1" "0" …
NA NA NA NA NA NA NA NA NA NA NA NA NA NA NA NA NA NA NA NA NA NA NA NA NA NA NA NA NA NA NA NA NA NA NA NA NA NA NA NA NA NA NA NA NA NA NA NA NA NA NA NA NA NA NA NA NA NA NA NA NA NA NA NA NA NA NA NA NA NA NA NA NA NA NA NA NA NA NA NA NA NA NA NA NA NA NA NA NA NA NA NA NA NA NA NA NA NA NA NA NA NA NA NA NA "0" "0" "0" "0" "0" "0" "0" "0" "0" "0" "1" "0" "0" "0" "0" "1" "0" "0" "1" "1" "0" …
NA NA NA NA NA NA NA NA NA NA NA NA NA NA NA NA NA NA NA NA NA NA NA NA NA NA NA NA NA NA NA NA NA NA NA NA NA NA NA NA NA NA NA NA NA NA NA NA NA NA NA NA NA NA NA NA NA NA NA NA NA NA NA NA NA NA NA NA NA NA NA NA NA NA NA NA NA NA NA NA NA NA NA NA NA NA NA NA NA NA NA NA NA NA NA NA NA NA NA NA NA NA NA NA NA "0" "0" "0" "0" "0" "0" "0" "0" "0" "0" "0" "0" "0" "0" "0" "0" "0" "1" "0" "0" "0" …
NA NA NA NA NA NA NA NA NA NA NA NA NA NA NA NA NA NA NA NA NA NA NA NA NA NA NA NA NA NA NA NA NA NA NA NA NA NA NA NA NA NA NA NA NA NA NA NA NA NA NA NA NA NA NA NA NA NA NA NA NA NA NA NA NA NA NA NA NA NA NA NA NA NA NA NA NA NA NA NA NA NA NA NA NA NA NA NA NA NA NA NA NA NA NA NA NA NA NA NA NA NA NA NA NA "0" "0" "0" "0" "0" "0" "0" "0" "1" "0" "0" "0" "0" "0" "0" "1" "0" "0" "1" "1" "0" …
NA NA NA NA NA NA NA NA NA NA NA NA NA NA NA NA NA NA NA NA NA NA NA NA NA NA NA NA NA NA NA NA NA NA NA NA NA NA NA NA NA NA NA NA NA NA NA NA NA NA NA NA NA NA NA NA NA NA NA NA NA NA NA NA NA NA NA NA NA NA NA NA NA NA NA NA NA NA NA NA NA NA NA NA NA NA NA NA NA NA NA NA NA NA NA NA NA NA NA NA NA NA NA NA NA "0" "0" "0" "0" "0" "0" "0" "0" "0" "0" "0" "0" "0" "0" "0" "0" "0" "0" "0" "0" "0" …
NA NA NA NA NA NA NA NA NA NA NA NA NA NA NA NA NA NA NA NA NA NA NA NA NA NA NA NA NA NA NA NA NA NA NA NA NA NA NA NA NA NA NA NA NA NA NA NA NA NA NA NA NA NA NA NA NA NA NA NA NA NA NA NA NA NA NA NA NA NA NA NA NA NA NA NA NA NA NA NA NA NA NA NA NA NA NA NA NA NA NA NA NA NA NA NA NA NA NA NA NA NA NA NA NA "0" "0" "1" "0" "0" "0" "0" "0" "0" "0" "0" "0" "0" "1" "0" "0" "1" "0" "0" "1" "0" …
NA NA NA NA NA NA NA NA NA NA NA NA NA NA NA NA NA NA NA NA NA NA NA NA NA NA NA NA NA NA NA NA NA NA NA NA NA NA NA NA NA NA NA NA NA NA NA NA NA NA NA NA NA NA NA NA NA NA NA NA NA NA NA NA NA NA NA NA NA NA NA NA NA NA NA NA NA NA NA NA NA NA NA NA NA NA NA NA NA NA NA NA NA NA NA NA NA NA NA NA NA NA NA NA NA "0" "0" "0" "0" "0" "0" "0" "0" "0" "0" "0" "0" "0" "0" "0" "1" "0" "0" "0" "1" "0" …
NA NA NA NA NA NA NA NA NA NA NA NA NA NA NA NA NA NA NA NA NA NA NA NA NA NA NA NA NA NA NA NA NA NA NA NA NA NA NA NA NA NA NA NA NA NA NA NA NA NA NA NA NA NA NA NA NA NA NA NA NA NA NA NA NA NA NA NA NA NA NA NA NA NA NA NA NA NA NA NA NA NA NA NA NA NA NA NA NA NA NA NA NA NA NA NA NA NA NA NA NA NA NA NA NA "0" "0" "0" "0" "0" "0" "0" "0" "0" "1" "0" "1" "0" "0" "0" "1" "0" "1" "0" "1" "0" …
NA NA NA NA NA NA NA NA NA NA NA NA NA NA NA NA NA NA NA NA NA NA NA NA NA NA NA NA NA NA NA NA NA NA NA NA NA NA NA NA NA NA NA NA NA NA NA NA NA NA NA NA NA NA NA NA NA NA NA NA NA NA NA NA NA NA NA NA NA NA NA NA NA NA NA NA NA NA NA NA NA NA NA NA NA NA NA NA NA NA NA NA NA NA NA NA NA NA NA NA NA NA NA NA NA "0" "0" "0" "0" "0" "0" "1" "0" "0" "0" "0" "0" "0" "0" "0" "0" "1" "0" "0" "0" "0" …
NA NA NA NA NA NA NA NA NA NA NA NA NA NA NA NA NA NA NA NA NA NA NA NA NA NA NA NA NA NA NA NA NA NA NA NA NA NA NA NA NA NA NA NA NA NA NA NA NA NA NA NA NA NA NA NA NA NA NA NA NA NA NA NA NA NA NA NA NA NA NA NA NA NA NA NA NA NA NA NA NA NA NA NA NA NA NA NA NA NA NA NA NA NA NA NA NA NA NA NA NA NA NA NA NA "0" "0" "1" "0" "0" "0" "0" "0" "0" "0" "0" "0" "0" "0" "0" "0" "0" "1" "0" "0" "0" …
NA NA NA NA NA NA NA NA NA NA NA NA NA NA NA NA NA NA NA NA NA NA NA NA NA NA NA NA NA NA NA NA NA NA NA NA NA NA NA NA NA NA NA NA NA NA NA NA NA NA NA NA NA NA NA NA NA NA NA NA NA NA NA NA NA NA NA NA NA NA NA NA NA NA NA NA NA NA NA NA NA NA NA NA NA NA NA NA NA NA NA NA NA NA NA NA NA NA NA NA NA NA NA NA NA "0" "0" "0" "1" "0" "0" "1" "0" "0" "0" "0" "0" "0" "0" "0" "0" "0" "0" "0" "0" "0" …
NA NA NA NA NA NA NA NA NA NA NA NA NA NA NA NA NA NA NA NA NA NA NA NA NA NA NA NA NA NA NA NA NA NA NA NA NA NA NA NA NA NA NA NA NA NA NA NA NA NA NA NA NA NA NA NA NA NA NA NA NA NA NA NA NA NA NA NA NA NA NA NA NA NA NA NA NA NA NA NA NA NA NA NA NA NA NA NA NA NA NA NA NA NA NA NA NA NA NA NA NA NA NA NA NA "0" "0" "0" "0" "0" "0" "0" "0" "0" "0" "0" "0" "0" "0" "0" "1" "0" "0" "0" "0" "0" …
NA NA NA NA NA NA NA NA NA NA NA NA NA NA NA NA NA NA NA NA NA NA NA NA NA NA NA NA NA NA NA NA NA NA NA NA NA NA NA NA NA NA NA NA NA NA NA NA NA NA NA NA NA NA NA NA NA NA NA NA NA NA NA NA NA NA NA NA NA NA NA NA NA NA NA NA NA NA NA NA NA NA NA NA NA NA NA NA NA NA NA NA NA NA NA NA NA NA NA NA NA NA NA NA NA "0" "0" "0" "0" "0" "0" "0" "0" "0" "0" "0" "0" "0" "0" "0" "1" "0" "0" "0" "0" "0" …
NA NA NA NA NA NA NA NA NA NA NA NA NA NA NA NA NA NA NA NA NA NA NA NA NA NA NA NA NA NA NA NA NA NA NA NA NA NA NA NA NA NA NA NA NA NA NA NA NA NA NA NA NA NA NA NA NA NA NA NA NA NA NA NA NA NA NA NA NA NA NA NA NA NA NA NA NA NA NA NA NA NA NA NA NA NA NA NA NA NA NA NA NA NA NA NA NA NA NA NA NA NA NA NA NA "0" "0" "0" "0" "0" "1" "1" "0" "0" "0" "0" "1" "0" "0" "0" "1" "0" "0" "0" "0" "0" …
NA NA NA NA NA NA NA NA NA NA NA NA NA NA NA NA NA NA NA NA NA NA NA NA NA NA NA NA NA NA NA NA NA NA NA NA NA NA NA NA NA NA NA NA NA NA NA NA NA NA NA NA NA NA NA NA NA NA NA NA NA NA NA NA NA NA NA NA NA NA NA NA NA NA NA NA NA NA NA NA NA NA NA NA NA NA NA NA NA NA NA NA NA NA NA NA NA NA NA NA NA NA NA NA NA "0" "0" "0" "0" "0" "0" "0" "0" "0" "0" "0" "0" "0" "0" "0" "1" "0" "1" "0" "0" "0" …
NA NA NA NA NA NA NA NA NA NA NA NA NA NA NA NA NA NA NA NA NA NA NA NA NA NA NA NA NA NA NA NA NA NA NA NA NA NA NA NA NA NA NA NA NA NA NA NA NA NA NA NA NA NA NA NA NA NA NA NA NA NA NA NA NA NA NA NA NA NA NA NA NA NA NA NA NA NA NA NA NA NA NA NA NA NA NA NA NA NA NA NA NA NA NA NA NA NA NA NA NA NA NA NA NA "0" "0" "0" "0" "0" "0" "0" "0" "0" "0" "0" "1" "0" "0" "0" "0" "0" "0" "0" "0" "0" …
NA NA NA NA NA NA NA NA NA NA NA NA NA NA NA NA NA NA NA NA NA NA NA NA NA NA NA NA NA NA NA NA NA NA NA NA NA NA NA NA NA NA NA NA NA NA NA NA NA NA NA NA NA NA NA NA NA NA NA NA NA NA NA NA NA NA NA NA NA NA NA NA NA NA NA NA NA NA NA NA NA NA NA NA NA NA NA NA NA NA NA NA NA NA NA NA NA NA NA NA NA NA NA NA NA "0" "0" "0" "0" "0" "0" "0" "0" "0" "1" "0" "0" "0" "0" "0" "0" "0" "0" "1" "0" "0" …
NA NA NA NA NA NA NA NA NA NA NA NA NA NA NA NA NA NA NA NA NA NA NA NA NA NA NA NA NA NA NA NA NA NA NA NA NA NA NA NA NA NA NA NA NA NA NA NA NA NA NA NA NA NA NA NA NA NA NA NA NA NA NA NA NA NA NA NA NA NA NA NA NA NA NA NA NA NA NA NA NA NA NA NA NA NA NA NA NA NA NA NA NA NA NA NA NA NA NA NA NA NA NA NA NA "0" "0" "0" "0" "0" "0" "0" "0" "0" "0" "0" "0" "1" "0" "0" "0" "0" "1" "0" "0" "0" …
NA NA NA NA NA NA NA NA NA NA NA NA NA NA NA NA NA NA NA NA NA NA NA NA NA NA NA NA NA NA NA NA NA NA NA NA NA NA NA NA NA NA NA NA NA NA NA NA NA NA NA NA NA NA NA NA NA NA NA NA NA NA NA NA NA NA NA NA NA NA NA NA NA NA NA NA NA NA NA NA NA NA NA NA NA NA NA NA NA NA NA NA NA NA NA NA NA NA NA NA NA NA NA NA NA "0" "0" "0" "0" "0" "0" "0" "1" "0" "0" "0" "1" "0" "0" "0" "0" "0" "0" "0" "0" "0" …
NA NA NA NA NA NA NA NA NA NA NA NA NA NA NA NA NA NA NA NA NA NA NA NA NA NA NA NA NA NA NA NA NA NA NA NA NA NA NA NA NA NA NA NA NA NA NA NA NA NA NA NA NA NA NA NA NA NA NA NA NA NA NA NA NA NA NA NA NA NA NA NA NA NA NA NA NA NA NA NA NA NA NA NA NA NA NA NA NA NA NA NA NA NA NA NA NA NA NA NA NA NA NA NA NA "0" "0" "0" "0" "0" "0" "0" "0" "0" "0" "0" "0" "0" "0" "0" "0" "1" "0" "0" "0" "0" …
NA NA NA NA NA NA NA NA NA NA NA NA NA NA NA NA NA NA NA NA NA NA NA NA NA NA NA NA NA NA NA NA NA NA NA NA NA NA NA NA NA NA NA NA NA NA NA NA NA NA NA NA NA NA NA NA NA NA NA NA NA NA NA NA NA NA NA NA NA NA NA NA NA NA NA NA NA NA NA NA NA NA NA NA NA NA NA NA NA NA NA NA NA NA NA NA NA NA NA NA NA NA NA NA NA "0" "0" "0" "0" "0" "0" "0" "0" "0" "0" "0" "1" "0" "1" "0" "0" "0" "0" "1" "1" "0" …
NA NA NA NA NA NA NA NA NA NA NA NA NA NA NA NA NA NA NA NA NA NA NA NA NA NA NA NA NA NA NA NA NA NA NA NA NA NA NA NA NA NA NA NA NA NA NA NA NA NA NA NA NA NA NA NA NA NA NA NA NA NA NA NA NA NA NA NA NA NA NA NA NA NA NA NA NA NA NA NA NA NA NA NA NA NA NA NA NA NA NA NA NA NA NA NA NA NA NA NA NA NA NA NA NA "0" "0" "0" "1" "0" "0" "0" "0" "0" "0" "0" "0" "0" "0" "0" "0" "0" "0" "1" "0" "0" …
NA NA NA NA NA NA NA NA NA NA NA NA NA NA NA NA NA NA NA NA NA NA NA NA NA NA NA NA NA NA NA NA NA NA NA NA NA NA NA NA NA NA NA NA NA NA NA NA NA NA NA NA NA NA NA NA NA NA NA NA NA NA NA NA NA NA NA NA NA NA NA NA NA NA NA NA NA NA NA NA NA NA NA NA NA NA NA NA NA NA NA NA NA NA NA NA NA NA NA NA NA NA NA NA NA "0" "0" "0" "0" "0" "0" "0" "0" "0" "0" "0" "0" "0" "0" "0" "0" "0" "0" "0" "0" "0" …
NA NA NA NA NA NA NA NA NA NA NA NA NA NA NA NA NA NA NA NA NA NA NA NA NA NA NA NA NA NA NA NA NA NA NA NA NA NA NA NA NA NA NA NA NA NA NA NA NA NA NA NA NA NA NA NA NA NA NA NA NA NA NA NA NA NA NA NA NA NA NA NA NA NA NA NA NA NA NA NA NA NA NA NA NA NA NA NA NA NA NA NA NA NA NA NA NA NA NA NA NA NA NA NA NA "0" "0" "0" "0" "0" "0" "0" "0" "0" "0" "0" "0" "0" "0" "0" "0" "0" "1" "0" "0" "0" …
NA NA NA NA NA NA NA NA NA NA NA NA NA NA NA NA NA NA NA NA NA NA NA NA NA NA NA NA NA NA NA NA NA NA NA NA NA NA NA NA NA NA NA NA NA NA NA NA NA NA NA NA NA NA NA NA NA NA NA NA NA NA NA NA NA NA NA NA NA NA NA NA NA NA NA NA NA NA NA NA NA NA NA NA NA NA NA NA NA NA NA NA NA NA NA NA NA NA NA NA NA NA NA NA NA "0" "0" "0" "0" "0" "0" "0" "0" "0" "0" "0" "0" "0" "0" "0" "0" "0" "0" "0" "0" "0" …
NA NA NA NA NA NA NA NA NA NA NA NA NA NA NA NA NA NA NA NA NA NA NA NA NA NA NA NA NA NA NA NA NA NA NA NA NA NA NA NA NA NA NA NA NA NA NA NA NA NA NA NA NA NA NA NA NA NA NA NA NA NA NA NA NA NA NA NA NA NA NA NA NA NA NA NA NA NA NA NA NA NA NA NA NA NA NA NA NA NA NA NA NA NA NA NA NA NA NA NA NA NA NA NA NA "0" "0" "0" "0" "0" "0" "0" "0" "0" "0" "0" "0" "0" "0" "0" "0" "0" "0" "0" "0" "0" …
NA NA NA NA NA NA NA NA NA NA NA NA NA NA NA NA NA NA NA NA NA NA NA NA NA NA NA NA NA NA NA NA NA NA NA NA NA NA NA NA NA NA NA NA NA NA NA NA NA NA NA NA NA NA NA NA NA NA NA NA NA NA NA NA NA NA NA NA NA NA NA NA NA NA NA NA NA NA NA NA NA NA NA NA NA NA NA NA NA NA NA NA NA NA NA NA NA NA NA NA NA NA NA NA NA "0" "0" "0" "0" "0" "0" "0" "0" "0" "0" "0" "0" "0" "0" "0" "0" "0" "0" "1" "1" "0" …
NA NA NA NA NA NA NA NA NA NA NA NA NA NA NA NA NA NA NA NA NA NA NA NA NA NA NA NA NA NA NA NA NA NA NA NA NA NA NA NA NA NA NA NA NA NA NA NA NA NA NA NA NA NA NA NA NA NA NA NA NA NA NA NA NA NA NA NA NA NA NA NA NA NA NA NA NA NA NA NA NA NA NA NA NA NA NA NA NA NA NA NA NA NA NA NA NA NA NA NA NA NA NA NA NA "0" "0" "0" "0" "0" "0" "1" "0" "0" "0" "0" "0" "0" "0" "0" "1" "1" "0" "1" "0" "0" …
NA NA NA NA NA NA NA NA NA NA NA NA NA NA NA NA NA NA NA NA NA NA NA NA NA NA NA NA NA NA NA NA NA NA NA NA NA NA NA NA NA NA NA NA NA NA NA NA NA NA NA NA NA NA NA NA NA NA NA NA NA NA NA NA NA NA NA NA NA NA NA NA NA NA NA NA NA NA NA NA NA NA NA NA NA NA NA NA NA NA NA NA NA NA NA NA NA NA NA NA NA NA NA NA NA "0" "0" "0" "0" "0" "0" "0" "0" "1" "0" "0" "0" "0" "0" "0" "0" "0" "1" "1" "0" "0" …
NA NA NA NA NA NA NA NA NA NA NA NA NA NA NA NA NA NA NA NA NA NA NA NA NA NA NA NA NA NA NA NA NA NA NA NA NA NA NA NA NA NA NA NA NA NA NA NA NA NA NA NA NA NA NA NA NA NA NA NA NA NA NA NA NA NA NA NA NA NA NA NA NA NA NA NA NA NA NA NA NA NA NA NA NA NA NA NA NA NA NA NA NA NA NA NA NA NA NA NA NA NA NA NA NA "0" "0" "0" "0" "0" "0" "0" "0" "0" "0" "0" "0" "0" "0" "0" "0" "0" "1" "1" "1" "0" …
NA NA NA NA NA NA NA NA NA NA NA NA NA NA NA NA NA NA NA NA NA NA NA NA NA NA NA NA NA NA NA NA NA NA NA NA NA NA NA NA NA NA NA NA NA NA NA NA NA NA NA NA NA NA NA NA NA NA NA NA NA NA NA NA NA NA NA NA NA NA NA NA NA NA NA NA NA NA NA NA NA NA NA NA NA NA NA NA NA NA NA NA NA NA NA NA NA NA NA NA NA NA NA NA NA "0" "0" "0" "0" "0" "0" "0" "0" "0" "0" "0" "0" "0" "0" "0" "1" "0" "0" "0" "1" "0" …
NA NA NA NA NA NA NA NA NA NA NA NA NA NA NA NA NA NA NA NA NA NA NA NA NA NA NA NA NA NA NA NA NA NA NA NA NA NA NA NA NA NA NA NA NA NA NA NA NA NA NA NA NA NA NA NA NA NA NA NA NA NA NA NA NA NA NA NA NA NA NA NA NA NA NA NA NA NA NA NA NA NA NA NA NA NA NA NA NA NA NA NA NA NA NA NA NA NA NA NA NA NA NA NA NA "0" "0" "0" "0" "0" "1" "0" "0" "0" "0" "0" "0" "0" "0" "0" "1" "0" "0" "0" "1" "0" …
NA NA NA NA NA NA NA NA NA NA NA NA NA NA NA NA NA NA NA NA NA NA NA NA NA NA NA NA NA NA NA NA NA NA NA NA NA NA NA NA NA NA NA NA NA NA NA NA NA NA NA NA NA NA NA NA NA NA NA NA NA NA NA NA NA NA NA NA NA NA NA NA NA NA NA NA NA NA NA NA NA NA NA NA NA NA NA NA NA NA NA NA NA NA NA NA NA NA NA NA NA NA NA NA NA "0" "0" "0" "0" "0" "1" "0" "0" "0" "0" "0" "0" "0" "0" "0" "1" "0" "1" "1" "1" "0" …
NA NA NA NA NA NA NA NA NA NA NA NA NA NA NA NA NA NA NA NA NA NA NA NA NA NA NA NA NA NA NA NA NA NA NA NA NA NA NA NA NA NA NA NA NA NA NA NA NA NA NA NA NA NA NA NA NA NA NA NA NA NA NA NA NA NA NA NA NA NA NA NA NA NA NA NA NA NA NA NA NA NA NA NA NA NA NA NA NA NA NA NA NA NA NA NA NA NA NA NA NA NA NA NA NA "0" "0" "0" "0" "0" "0" "0" "0" "0" "0" "0" "0" "0" "0" "0" "0" "0" "0" "0" "0" "0" …
NA NA NA NA NA NA NA NA NA NA NA NA NA NA NA NA NA NA NA NA NA NA NA NA NA NA NA NA NA NA NA NA NA NA NA NA NA NA NA NA NA NA NA NA NA NA NA NA NA NA NA NA NA NA NA NA NA NA NA NA NA NA NA NA NA NA NA NA NA NA NA NA NA NA NA NA NA NA NA NA NA NA NA NA NA NA NA NA NA NA NA NA NA NA NA NA NA NA NA NA NA NA NA NA NA "0" "0" "0" "0" "0" "0" "0" "0" "0" "0" "0" "0" "0" "0" "0" "0" "0" "0" "0" "0" "0" …
NA NA NA NA NA NA NA NA NA NA NA NA NA NA NA NA NA NA NA NA NA NA NA NA NA NA NA NA NA NA NA NA NA NA NA NA NA NA NA NA NA NA NA NA NA NA NA NA NA NA NA NA NA NA NA NA NA NA NA NA NA NA NA NA NA NA NA NA NA NA NA NA NA NA NA NA NA NA NA NA NA NA NA NA NA NA NA NA NA NA NA NA NA NA NA NA NA NA NA NA NA NA NA NA NA "0" "0" "0" "0" "0" "0" "0" "0" "0" "0" "0" "0" "0" "0" "0" "0" "0" "0" "0" "1" "0" …
NA NA NA NA NA NA NA NA NA NA NA NA NA NA NA NA NA NA NA NA NA NA NA NA NA NA NA NA NA NA NA NA NA NA NA NA NA NA NA NA NA NA NA NA NA NA NA NA NA NA NA NA NA NA NA NA NA NA NA NA NA NA NA NA NA NA NA NA NA NA NA NA NA NA NA NA NA NA NA NA NA NA NA NA NA NA NA NA NA NA NA NA NA NA NA NA NA NA NA NA NA NA NA NA NA "0" "0" "0" "0" "0" "0" "0" "0" "0" "0" "0" "0" "0" "0" "0" "0" "1" "0" "0" "0" "0" …
NA NA NA NA NA NA NA NA NA NA NA NA NA NA NA NA NA NA NA NA NA NA NA NA NA NA NA NA NA NA NA NA NA NA NA NA NA NA NA NA NA NA NA NA NA NA NA NA NA NA NA NA NA NA NA NA NA NA NA NA NA NA NA NA NA NA NA NA NA NA NA NA NA NA NA NA NA NA NA NA NA NA NA NA NA NA NA NA NA NA NA NA NA NA NA NA NA NA NA NA NA NA NA NA NA "0" "0" "0" "0" "0" "0" "0" "0" "0" "0" "1" "0" "1" "1" "0" "1" "0" "1" "0" "0" "0" …
NA NA NA NA NA NA NA NA NA NA NA NA NA NA NA NA NA NA NA NA NA NA NA NA NA NA NA NA NA NA NA NA NA NA NA NA NA NA NA NA NA NA NA NA NA NA NA NA NA NA NA NA NA NA NA NA NA NA NA NA NA NA NA NA NA NA NA NA NA NA NA NA NA NA NA NA NA NA NA NA NA NA NA NA NA NA NA NA NA NA NA NA NA NA NA NA NA NA NA NA NA NA NA NA NA "0" "0" "0" "0" "0" "0" "0" "0" "0" "0" "0" "0" "0" "0" "0" "0" "0" "0" "0" "0" "0" …
NA NA NA NA NA NA NA NA NA NA NA NA NA NA NA NA NA NA NA NA NA NA NA NA NA NA NA NA NA NA NA NA NA NA NA NA NA NA NA NA NA NA NA NA NA NA NA NA NA NA NA NA NA NA NA NA NA NA NA NA NA NA NA NA NA NA NA NA NA NA NA NA NA NA NA NA NA NA NA NA NA NA NA NA NA NA NA NA NA NA NA NA NA NA NA NA NA NA NA NA NA NA NA NA NA "0" "0" "0" "0" "0" "0" "0" "1" "1" "0" "0" "0" "0" "0" "0" "0" "0" "0" "0" "0" "0" …
NA NA NA NA NA NA NA NA NA NA NA NA NA NA NA NA NA NA NA NA NA NA NA NA NA NA NA NA NA NA NA NA NA NA NA NA NA NA NA NA NA NA NA NA NA NA NA NA NA NA NA NA NA NA NA NA NA NA NA NA NA NA NA NA NA NA NA NA NA NA NA NA NA NA NA NA NA NA NA NA NA NA NA NA NA NA NA NA NA NA NA NA NA NA NA NA NA NA NA NA NA NA NA NA NA "0" "0" "0" "0" "0" "0" "0" "0" "0" "0" "0" "0" "0" "0" "0" "0" "0" "0" "0" "0" "0" …
NA NA NA NA NA NA NA NA NA NA NA NA NA NA NA NA NA NA NA NA NA NA NA NA NA NA NA NA NA NA NA NA NA NA NA NA NA NA NA NA NA NA NA NA NA NA NA NA NA NA NA NA NA NA NA NA NA NA NA NA NA NA NA NA NA NA NA NA NA NA NA NA NA NA NA NA NA NA NA NA NA NA NA NA NA NA NA NA NA NA NA NA NA NA NA NA NA NA NA NA NA NA NA NA NA "0" "0" "0" "0" "0" "0" "0" "0" "0" "0" "0" "0" "0" "0" "0" "0" "0" "0" "0" "0" "0" …
NA NA NA NA NA NA NA NA NA NA NA NA NA NA NA NA NA NA NA NA NA NA NA NA NA NA NA NA NA NA NA NA NA NA NA NA NA NA NA NA NA NA NA NA NA NA NA NA NA NA NA NA NA NA NA NA NA NA NA NA NA NA NA NA NA NA NA NA NA NA NA NA NA NA NA NA NA NA NA NA NA NA NA NA NA NA NA NA NA NA NA NA NA NA NA NA NA NA NA NA NA NA NA NA NA "0" "0" "0" "0" "0" "0" "0" "0" "0" "1" "0" "0" "0" "0" "0" "0" "0" "0" "0" "0" "0" …
NA NA NA NA NA NA NA NA NA NA NA NA NA NA NA NA NA NA NA NA NA NA NA NA NA NA NA NA NA NA NA NA NA NA NA NA NA NA NA NA NA NA NA NA NA NA NA NA NA NA NA NA NA NA NA NA NA NA NA NA NA NA NA NA NA NA NA NA NA NA NA NA NA NA NA NA NA NA NA NA NA NA NA NA NA NA NA NA NA NA NA NA NA NA NA NA NA NA NA NA NA NA NA NA NA "0" "0" "0" "0" "0" "1" "0" "0" "0" "0" "0" "0" "0" "0" "0" "0" "0" "0" "0" "0" "0" …
NA NA NA NA NA NA NA NA NA NA NA NA NA NA NA NA NA NA NA NA NA NA NA NA NA NA NA NA NA NA NA NA NA NA NA NA NA NA NA NA NA NA NA NA NA NA NA NA NA NA NA NA NA NA NA NA NA NA NA NA NA NA NA NA NA NA NA NA NA NA NA NA NA NA NA NA NA NA NA NA NA NA NA NA NA NA NA NA NA NA NA NA NA NA NA NA NA NA NA NA NA NA NA NA NA "0" "0" "0" "0" "0" "0" "1" "0" "0" "0" "0" "0" "0" "0" "0" "0" "0" "0" "0" "0" "0" …
NA NA NA NA NA NA NA NA NA NA NA NA NA NA NA NA NA NA NA NA NA NA NA NA NA NA NA NA NA NA NA NA NA NA NA NA NA NA NA NA NA NA NA NA NA NA NA NA NA NA NA NA NA NA NA NA NA NA NA NA NA NA NA NA NA NA NA NA NA NA NA NA NA NA NA NA NA NA NA NA NA NA NA NA NA NA NA NA NA NA NA NA NA NA NA NA NA NA NA NA NA NA NA NA NA "0" "0" "1" "0" "0" "0" "0" "0" "0" "0" "0" "0" "0" "0" "0" "0" "0" "0" "0" "0" "0" …
NA NA NA NA NA NA NA NA NA NA NA NA NA NA NA NA NA NA NA NA NA NA NA NA NA NA NA NA NA NA NA NA NA NA NA NA NA NA NA NA NA NA NA NA NA NA NA NA NA NA NA NA NA NA NA NA NA NA NA NA NA NA NA NA NA NA NA NA NA NA NA NA NA NA NA NA NA NA NA NA NA NA NA NA NA NA NA NA NA NA NA NA NA NA NA NA NA NA NA NA NA NA NA NA NA "0" "0" "0" "0" "0" "1" "1" "1" "0" "0" "0" "0" "0" "0" "0" "0" "0" "0" "0" "0" "0" …
NA NA NA NA NA NA NA NA NA NA NA NA NA NA NA NA NA NA NA NA NA NA NA NA NA NA NA NA NA NA NA NA NA NA NA NA NA NA NA NA NA NA NA NA NA NA NA NA NA NA NA NA NA NA NA NA NA NA NA NA NA NA NA NA NA NA NA NA NA NA NA NA NA NA NA NA NA NA NA NA NA NA NA NA NA NA NA NA NA NA NA NA NA NA NA NA NA NA NA NA NA NA NA NA NA "0" "0" "0" "0" "0" "0" "0" "0" "0" "1" "0" "0" "0" "0" "0" "0" "0" "0" "0" "0" "0" …
NA NA NA NA NA NA NA NA NA NA NA NA NA NA NA NA NA NA NA NA NA NA NA NA NA NA NA NA NA NA NA NA NA NA NA NA NA NA NA NA NA NA NA NA NA NA NA NA NA NA NA NA NA NA NA NA NA NA NA NA NA NA NA NA NA NA NA NA NA NA NA NA NA NA NA NA NA NA NA NA NA NA NA NA NA NA NA NA NA NA NA NA NA NA NA NA NA NA NA NA NA NA NA NA NA "0" "0" "0" "0" "0" "0" "0" "0" "0" "0" "0" "0" "0" "0" "0" "0" "0" "0" "0" "0" "0" …
NA NA NA NA NA NA NA NA NA NA NA NA NA NA NA NA NA NA NA NA NA NA NA NA NA NA NA NA NA NA NA NA NA NA NA NA NA NA NA NA NA NA NA NA NA NA NA NA NA NA NA NA NA NA NA NA NA NA NA NA NA NA NA NA NA NA NA NA NA NA NA NA NA NA NA NA NA NA NA NA NA NA NA NA NA NA NA NA NA NA NA NA NA NA NA NA NA NA NA NA NA NA NA NA NA "0" "0" "0" "0" "0" "0" "0" "0" "1" "0" "0" "0" "0" "1" "0" "0" "0" "0" "0" "0" "0" …
NA NA NA NA NA NA NA NA NA NA NA NA NA NA NA NA NA NA NA NA NA NA NA NA NA NA NA NA NA NA NA NA NA NA NA NA NA NA NA NA NA NA NA NA NA NA NA NA NA NA NA NA NA NA NA NA NA NA NA NA NA NA NA NA NA NA NA NA NA NA NA NA NA NA NA NA NA NA NA NA NA NA NA NA NA NA NA NA NA NA NA NA NA NA NA NA NA NA NA NA NA NA NA NA NA "0" "0" "0" "0" "0" "0" "1" "0" "0" "0" "0" "0" "0" "1" "0" "0" "0" "0" "0" "0" "0" …
NA NA NA NA NA NA NA NA NA NA NA NA NA NA NA NA NA NA NA NA NA NA NA NA NA NA NA NA NA NA NA NA NA NA NA NA NA NA NA NA NA NA NA NA NA NA NA NA NA NA NA NA NA NA NA NA NA NA NA NA NA NA NA NA NA NA NA NA NA NA NA NA NA NA NA NA NA NA NA NA NA NA NA NA NA NA NA NA NA NA NA NA NA NA NA NA NA NA NA NA NA NA NA NA NA "0" "0" "0" "0" "0" "0" "0" "0" "0" "0" "0" "0" "0" "0" "0" "0" "0" "0" "0" "0" "0" …
NA NA NA NA NA NA NA NA NA NA NA NA NA NA NA NA NA NA NA NA NA NA NA NA NA NA NA NA NA NA NA NA NA NA NA NA NA NA NA NA NA NA NA NA NA NA NA NA NA NA NA NA NA NA NA NA NA NA NA NA NA NA NA NA NA NA NA NA NA NA NA NA NA NA NA NA NA NA NA NA NA NA NA NA NA NA NA NA NA NA NA NA NA NA NA NA NA NA NA NA NA NA NA NA NA "0" "0" "0" "0" "0" "0" "0" "0" "0" "0" "0" "0" "0" "0" "0" "0" "0" "0" "0" "0" "0" …
NA NA NA NA NA NA NA NA NA NA NA NA NA NA NA NA NA NA NA NA NA NA NA NA NA NA NA NA NA NA NA NA NA NA NA NA NA NA NA NA NA NA NA NA NA NA NA NA NA NA NA NA NA NA NA NA NA NA NA NA NA NA NA NA NA NA NA NA NA NA NA NA NA NA NA NA NA NA NA NA NA NA NA NA NA NA NA NA NA NA NA NA NA NA NA NA NA NA NA NA NA NA NA NA NA "0" "0" "0" "0" "0" "0" "0" "1" "0" "1" "0" "0" "0" "0" "1" "0" "0" "0" "0" "0" "0" …
NA NA NA NA NA NA NA NA NA NA NA NA NA NA NA NA NA NA NA NA NA NA NA NA NA NA NA NA NA NA NA NA NA NA NA NA NA NA NA NA NA NA NA NA NA NA NA NA NA NA NA NA NA NA NA NA NA NA NA NA NA NA NA NA NA NA NA NA NA NA NA NA NA NA NA NA NA NA NA NA NA NA NA NA NA NA NA NA NA NA NA NA NA NA NA NA NA NA NA NA NA NA NA NA NA "0" "0" "0" "0" "0" "0" "0" "1" "0" "0" "0" "0" "1" "0" "0" "0" "0" "0" "0" "0" "0" …
NA NA NA NA NA NA NA NA NA NA NA NA NA NA NA NA NA NA NA NA NA NA NA NA NA NA NA NA NA NA NA NA NA NA NA NA NA NA NA NA NA NA NA NA NA NA NA NA NA NA NA NA NA NA NA NA NA NA NA NA NA NA NA NA NA NA NA NA NA NA NA NA NA NA NA NA NA NA NA NA NA NA NA NA NA NA NA NA NA NA NA NA NA NA NA NA NA NA NA NA NA NA NA NA NA "0" "0" "0" "0" "0" "0" "0" "0" "0" "0" "0" "0" "0" "0" "0" "0" "0" "0" "0" "0" "0" …
NA NA NA NA NA NA NA NA NA NA NA NA NA NA NA NA NA NA NA NA NA NA NA NA NA NA NA NA NA NA NA NA NA NA NA NA NA NA NA NA NA NA NA NA NA NA NA NA NA NA NA NA NA NA NA NA NA NA NA NA NA NA NA NA NA NA NA NA NA NA NA NA NA NA NA NA NA NA NA NA NA NA NA NA NA NA NA NA NA NA NA NA NA NA NA NA NA NA NA NA NA NA NA NA NA "0" "0" "0" "0" "0" "0" "0" "0" "0" "0" "0" "0" "0" "0" "0" "1" "1" "0" "1" "1" "0" …
NA NA NA NA NA NA NA NA NA NA NA NA NA NA NA NA NA NA NA NA NA NA NA NA NA NA NA NA NA NA NA NA NA NA NA NA NA NA NA NA NA NA NA NA NA NA NA NA NA NA NA NA NA NA NA NA NA NA NA NA NA NA NA NA NA NA NA NA NA NA NA NA NA NA NA NA NA NA NA NA NA NA NA NA NA NA NA NA NA NA NA NA NA NA NA NA NA NA NA NA NA NA NA NA NA "0" "0" "0" "0" "0" "0" "0" "0" "0" "0" "0" "0" "0" "0" "0" "0" "1" "0" "1" "0" "0" …
NA NA NA NA NA NA NA NA NA NA NA NA NA NA NA NA NA NA NA NA NA NA NA NA NA NA NA NA NA NA NA NA NA NA NA NA NA NA NA NA NA NA NA NA NA NA NA NA NA NA NA NA NA NA NA NA NA NA NA NA NA NA NA NA NA NA NA NA NA NA NA NA NA NA NA NA NA NA NA NA NA NA NA NA NA NA NA NA NA NA NA NA NA NA NA NA NA NA NA NA NA NA NA NA NA "0" "0" "0" "0" "0" "0" "0" "1" "0" "0" "0" "0" "0" "0" "0" "1" "0" "0" "0" "0" "0" …
NA NA NA NA NA NA NA NA NA NA NA NA NA NA NA NA NA NA NA NA NA NA NA NA NA NA NA NA NA NA NA NA NA NA NA NA NA NA NA NA NA NA NA NA NA NA NA NA NA NA NA NA NA NA NA NA NA NA NA NA NA NA NA NA NA NA NA NA NA NA NA NA NA NA NA NA NA NA NA NA NA NA NA NA NA NA NA NA NA NA NA NA NA NA NA NA NA NA NA NA NA NA NA NA NA "0" "0" "0" "0" "0" "0" "0" "0" "0" "0" "0" "0" "0" "0" "0" "0" "0" "0" "0" "1" "0" …
NA NA NA NA NA NA NA NA NA NA NA NA NA NA NA NA NA NA NA NA NA NA NA NA NA NA NA NA NA NA NA NA NA NA NA NA NA NA NA NA NA NA NA NA NA NA NA NA NA NA NA NA NA NA NA NA NA NA NA NA NA NA NA NA NA NA NA NA NA NA NA NA NA NA NA NA NA NA NA NA NA NA NA NA NA NA NA NA NA NA NA NA NA NA NA NA NA NA NA NA NA NA NA NA NA "0" "0" "0" "0" "0" "0" "0" "0" "0" "0" "0" "0" "0" "0" "0" "0" "0" "1" "1" "0" "0" …
NA NA NA NA NA NA NA NA NA NA NA NA NA NA NA NA NA NA NA NA NA NA NA NA NA NA NA NA NA NA NA NA NA NA NA NA NA NA NA NA NA NA NA NA NA NA NA NA NA NA NA NA NA NA NA NA NA NA NA NA NA NA NA NA NA NA NA NA NA NA NA NA NA NA NA NA NA NA NA NA NA NA NA NA NA NA NA NA NA NA NA NA NA NA NA NA NA NA NA NA NA NA NA NA NA "0" "0" "0" "0" "0" "0" "0" "0" "0" "0" "0" "0" "0" "0" "0" "0" "1" "0" "1" "0" "0" …
NA NA NA NA NA NA NA NA NA NA NA NA NA NA NA NA NA NA NA NA NA NA NA NA NA NA NA NA NA NA NA NA NA NA NA NA NA NA NA NA NA NA NA NA NA NA NA NA NA NA NA NA NA NA NA NA NA NA NA NA NA NA NA NA NA NA NA NA NA NA NA NA NA NA NA NA NA NA NA NA NA NA NA NA NA NA NA NA NA NA NA NA NA NA NA NA NA NA NA NA NA NA NA NA NA "0" "0" "0" "0" "1" "0" "0" "0" "0" "0" "0" "0" "0" "0" "0" "0" "0" "0" "0" "0" "0" …
NA NA NA NA NA NA NA NA NA NA NA NA NA NA NA NA NA NA NA NA NA NA NA NA NA NA NA NA NA NA NA NA NA NA NA NA NA NA NA NA NA NA NA NA NA NA NA NA NA NA NA NA NA NA NA NA NA NA NA NA NA NA NA NA NA NA NA NA NA NA NA NA NA NA NA NA NA NA NA NA NA NA NA NA NA NA NA NA NA NA NA NA NA NA NA NA NA NA NA NA NA NA NA NA NA "1" "0" "0" "0" "0" "0" "0" "0" "0" "0" "0" "0" "0" "0" "0" "0" "0" "0" "0" "0" "0" …
NA NA NA NA NA NA NA NA NA NA NA NA NA NA NA NA NA NA NA NA NA NA NA NA NA NA NA NA NA NA NA NA NA NA NA NA NA NA NA NA NA NA NA NA NA NA NA NA NA NA NA NA NA NA NA NA NA NA NA NA NA NA NA NA NA NA NA NA NA NA NA NA NA NA NA NA NA NA NA NA NA NA NA NA NA NA NA NA NA NA NA NA NA NA NA NA NA NA NA NA NA NA NA NA NA "0" "0" "0" "0" "0" "0" "0" "0" "0" "1" "0" "0" "0" "0" "0" "1" "1" "1" "0" "1" "0" …
NA NA NA NA NA NA NA NA NA NA NA NA NA NA NA NA NA NA NA NA NA NA NA NA NA NA NA NA NA NA NA NA NA NA NA NA NA NA NA NA NA NA NA NA NA NA NA NA NA NA NA NA NA NA NA NA NA NA NA NA NA NA NA NA NA NA NA NA NA NA NA NA NA NA NA NA NA NA NA NA NA NA NA NA NA NA NA NA NA NA NA NA NA NA NA NA NA NA NA NA NA NA NA NA NA "0" "0" "0" "0" "0" "0" "0" "0" "0" "0" "0" "0" "0" "0" "0" "1" "0" "1" "1" "0" "0" …
NA NA NA NA NA NA NA NA NA NA NA NA NA NA NA NA NA NA NA NA NA NA NA NA NA NA NA NA NA NA NA NA NA NA NA NA NA NA NA NA NA NA NA NA NA NA NA NA NA NA NA NA NA NA NA NA NA NA NA NA NA NA NA NA NA NA NA NA NA NA NA NA NA NA NA NA NA NA NA NA NA NA NA NA NA NA NA NA NA NA NA NA NA NA NA NA NA NA NA NA NA NA NA NA NA "0" "0" "0" "0" "0" "0" "0" "0" "1" "0" "1" "0" "1" "1" "0" "1" "1" "1" "1" "0" "0" …
NA NA NA NA NA NA NA NA NA NA NA NA NA NA NA NA NA NA NA NA NA NA NA NA NA NA NA NA NA NA NA NA NA NA NA NA NA NA NA NA NA NA NA NA NA NA NA NA NA NA NA NA NA NA NA NA NA NA NA NA NA NA NA NA NA NA NA NA NA NA NA NA NA NA NA NA NA NA NA NA NA NA NA NA NA NA NA NA NA NA NA NA NA NA NA NA NA NA NA NA NA NA NA NA NA "0" "0" "0" "0" "0" "0" "0" "0" "0" "0" "0" "0" "0" "0" "0" "1" "1" "1" "0" "0" "0" …
NA NA NA NA NA NA NA NA NA NA NA NA NA NA NA NA NA NA NA NA NA NA NA NA NA NA NA NA NA NA NA NA NA NA NA NA NA NA NA NA NA NA NA NA NA NA NA NA NA NA NA NA NA NA NA NA NA NA NA NA NA NA NA NA NA NA NA NA NA NA NA NA NA NA NA NA NA NA NA NA NA NA NA NA NA NA NA NA NA NA NA NA NA NA NA NA NA NA NA NA NA NA NA NA NA "0" "0" "0" "0" "0" "0" "0" "0" "0" "0" "0" "0" "0" "1" "0" "0" "0" "1" "0" "0" "0" …
NA NA NA NA NA NA NA NA NA NA NA NA NA NA NA NA NA NA NA NA NA NA NA NA NA NA NA NA NA NA NA NA NA NA NA NA NA NA NA NA NA NA NA NA NA NA NA NA NA NA NA NA NA NA NA NA NA NA NA NA NA NA NA NA NA NA NA NA NA NA NA NA NA NA NA NA NA NA NA NA NA NA NA NA NA NA NA NA NA NA NA NA NA NA NA NA NA NA NA NA NA NA NA NA NA "0" "0" "0" "0" "0" "0" "0" "0" "0" "0" "0" "1" "0" "0" "0" "0" "1" "1" "0" "0" "0" …
NA NA NA NA NA NA NA NA NA NA NA NA NA NA NA NA NA NA NA NA NA NA NA NA NA NA NA NA NA NA NA NA NA NA NA NA NA NA NA NA NA NA NA NA NA NA NA NA NA NA NA NA NA NA NA NA NA NA NA NA NA NA NA NA NA NA NA NA NA NA NA NA NA NA NA NA NA NA NA NA NA NA NA NA NA NA NA NA NA NA NA NA NA NA NA NA NA NA NA NA NA NA NA NA NA "0" "0" "0" "0" "0" "0" "0" "0" "0" "0" "1" "0" "0" "0" "0" "0" "1" "1" "0" "0" "0" …
NA NA NA NA NA NA NA NA NA NA NA NA NA NA NA NA NA NA NA NA NA NA NA NA NA NA NA NA NA NA NA NA NA NA NA NA NA NA NA NA NA NA NA NA NA NA NA NA NA NA NA NA NA NA NA NA NA NA NA NA NA NA NA NA NA NA NA NA NA NA NA NA NA NA NA NA NA NA NA NA NA NA NA NA NA NA NA NA NA NA NA NA NA NA NA NA NA NA NA NA NA NA NA NA NA "0" "0" "0" "0" "0" "0" "0" "0" "0" "0" "0" "0" "0" "0" "0" "0" "1" "1" "1" "0" "0" …
NA NA NA NA NA NA NA NA NA NA NA NA NA NA NA NA NA NA NA NA NA NA NA NA NA NA NA NA NA NA NA NA NA NA NA NA NA NA NA NA NA NA NA NA NA NA NA NA NA NA NA NA NA NA NA NA NA NA NA NA NA NA NA NA NA NA NA NA NA NA NA NA NA NA NA NA NA NA NA NA NA NA NA NA NA NA NA NA NA NA NA NA NA NA NA NA NA NA NA NA NA NA NA NA NA "0" "0" "0" "0" "0" "0" "0" "0" "0" "0" "0" "0" "0" "0" "0" "1" "0" "0" "0" "0" "0" …
NA NA NA NA NA NA NA NA NA NA NA NA NA NA NA NA NA NA NA NA NA NA NA NA NA NA NA NA NA NA NA NA NA NA NA NA NA NA NA NA NA NA NA NA NA NA NA NA NA NA NA NA NA NA NA NA NA NA NA NA NA NA NA NA NA NA NA NA NA NA NA NA NA NA NA NA NA NA NA NA NA NA NA NA NA NA NA NA NA NA NA NA NA NA NA NA NA NA NA NA NA NA NA NA NA "0" "0" "0" NA NA "0" "0" "0" NA NA "0" "0" "0" NA NA "0" "0" "0" NA NA "0" "0" "0" …
NA NA NA NA NA NA NA NA NA NA NA NA NA NA NA NA NA NA NA NA NA NA NA NA NA NA NA NA NA NA NA NA NA NA NA NA NA NA NA NA NA NA NA NA NA NA NA NA NA NA NA NA NA NA NA NA NA NA NA NA NA NA NA NA NA NA NA NA NA NA NA NA NA NA NA NA NA NA NA NA NA NA NA NA NA NA NA NA NA NA NA NA NA NA NA NA NA NA NA NA NA NA NA NA NA "0" "0" "0" "0" "0" "0" "0" "0" "0" "0" "0" "0" "0" "0" "0" "0" "1" "0" "0" "1" "0" …
NA NA NA NA NA NA NA NA NA NA NA NA NA NA NA NA NA NA NA NA NA NA NA NA NA NA NA NA NA NA NA NA NA NA NA NA NA NA NA NA NA NA NA NA NA NA NA NA NA NA NA NA NA NA NA NA NA NA NA NA NA NA NA NA NA NA NA NA NA NA NA NA NA NA NA NA NA NA NA NA NA NA NA NA NA NA NA NA NA NA NA NA NA NA NA NA NA NA NA NA NA NA NA NA NA "0" "0" "0" "0" "0" "0" "0" "0" "0" "0" "0" "0" "0" "0" "0" "1" "0" "0" "1" "1" "0" …
NA NA NA NA NA NA NA NA NA NA NA NA NA NA NA NA NA NA NA NA NA NA NA NA NA NA NA NA NA NA NA NA NA NA NA NA NA NA NA NA NA NA NA NA NA NA NA NA NA NA NA NA NA NA NA NA NA NA NA NA NA NA NA NA NA NA NA NA NA NA NA NA NA NA NA NA NA NA NA NA NA NA NA NA NA NA NA NA NA NA NA NA NA NA NA NA NA NA NA NA NA NA NA NA NA "0" "0" "0" "0" "0" "0" "0" "0" "0" "0" "0" "0" "0" "0" "0" "1" "1" "1" "1" "0" "0" …
NA NA NA NA NA NA NA NA NA NA NA NA NA NA NA NA NA NA NA NA NA NA NA NA NA NA NA NA NA NA NA NA NA NA NA NA NA NA NA NA NA NA NA NA NA NA NA NA NA NA NA NA NA NA NA NA NA NA NA NA NA NA NA NA NA NA NA NA NA NA NA NA NA NA NA NA NA NA NA NA NA NA NA NA NA NA NA NA NA NA NA NA NA NA NA NA NA NA NA NA NA NA NA NA NA "0" "0" "0" "0" "0" "0" "0" "0" "0" "0" "0" "0" "0" "0" "0" "1" "0" "1" "1" "1" "0" …
NA NA NA NA NA NA NA NA NA NA NA NA NA NA NA NA NA NA NA NA NA NA NA NA NA NA NA NA NA NA NA NA NA NA NA NA NA NA NA NA NA NA NA NA NA NA NA NA NA NA NA NA NA NA NA NA NA NA NA NA NA NA NA NA NA NA NA NA NA NA NA NA NA NA NA NA NA NA NA NA NA NA NA NA NA NA NA NA NA NA NA NA NA NA NA NA NA NA NA NA NA NA NA NA NA "0" "0" "0" "0" "0" "0" "0" "1" "0" "0" "0" "0" "0" "0" "0" "0" "1" "1" "0" "0" "0" …
NA NA NA NA NA NA NA NA NA NA NA NA NA NA NA NA NA NA NA NA NA NA NA NA NA NA NA NA NA NA NA NA NA NA NA NA NA NA NA NA NA NA NA NA NA NA NA NA NA NA NA NA NA NA NA NA NA NA NA NA NA NA NA NA NA NA NA NA NA NA NA NA NA NA NA NA NA NA NA NA NA NA NA NA NA NA NA NA NA NA NA NA NA NA NA NA NA NA NA NA NA NA NA NA NA "0" "0" "0" "0" "0" "0" "0" "0" "0" "0" "0" "0" "0" "0" "0" "1" "0" "0" "1" "0" "0" …
NA NA NA NA NA NA NA NA NA NA NA NA NA NA NA NA NA NA NA NA NA NA NA NA NA NA NA NA NA NA NA NA NA NA NA NA NA NA NA NA NA NA NA NA NA NA NA NA NA NA NA NA NA NA NA NA NA NA NA NA NA NA NA NA NA NA NA NA NA NA NA NA NA NA NA NA NA NA NA NA NA NA NA NA NA NA NA NA NA NA NA NA NA NA NA NA NA NA NA NA NA NA NA NA NA "0" "0" "0" "0" "0" "0" "0" "0" "0" "0" "0" "0" "0" "0" "0" "1" "1" "0" "0" "0" "0" …
NA NA NA NA NA NA NA NA NA NA NA NA NA NA NA NA NA NA NA NA NA NA NA NA NA NA NA NA NA NA NA NA NA NA NA NA NA NA NA NA NA NA NA NA NA NA NA NA NA NA NA NA NA NA NA NA NA NA NA NA NA NA NA NA NA NA NA NA NA NA NA NA NA NA NA NA NA NA NA NA NA NA NA NA NA NA NA NA NA NA NA NA NA NA NA NA NA NA NA NA NA NA NA NA NA "0" "0" "0" "0" "0" "0" "1" "0" "0" "0" "0" "1" "0" "0" "0" "1" "0" "0" "0" "0" "0" …
NA NA NA NA NA NA NA NA NA NA NA NA NA NA NA NA NA NA NA NA NA NA NA NA NA NA NA NA NA NA NA NA NA NA NA NA NA NA NA NA NA NA NA NA NA NA NA NA NA NA NA NA NA NA NA NA NA NA NA NA NA NA NA NA NA NA NA NA NA NA NA NA NA NA NA NA NA NA NA NA NA NA NA NA NA NA NA NA NA NA NA NA NA NA NA NA NA NA NA NA NA NA NA NA NA "0" "0" "0" "0" "0" "0" "0" "0" "0" "0" "0" "0" "0" "0" "0" "0" "0" "1" "0" "0" "0" …
NA NA NA NA NA NA NA NA NA NA NA NA NA NA NA NA NA NA NA NA NA NA NA NA NA NA NA NA NA NA NA NA NA NA NA NA NA NA NA NA NA NA NA NA NA NA NA NA NA NA NA NA NA NA NA NA NA NA NA NA NA NA NA NA NA NA NA NA NA NA NA NA NA NA NA NA NA NA NA NA NA NA NA NA NA NA NA NA NA NA NA NA NA NA NA NA NA NA NA NA NA NA NA NA NA "0" "0" "0" "0" "0" "0" "0" "0" "0" "0" "0" "0" "0" "0" "0" "1" "0" "0" "0" "1" "0" …
NA NA NA NA NA NA NA NA NA NA NA NA NA NA NA NA NA NA NA NA NA NA NA NA NA NA NA NA NA NA NA NA NA NA NA NA NA NA NA NA NA NA NA NA NA NA NA NA NA NA NA NA NA NA NA NA NA NA NA NA NA NA NA NA NA NA NA NA NA NA NA NA NA NA NA NA NA NA NA NA NA NA NA NA NA NA NA NA NA NA NA NA NA NA NA NA NA NA NA NA NA NA NA NA NA "0" "0" "0" "0" "0" "0" "0" "0" "0" "0" "0" "0" "0" "0" "0" "0" "1" "1" "1" "0" "0" …
NA NA NA NA NA NA NA NA NA NA NA NA NA NA NA NA NA NA NA NA NA NA NA NA NA NA NA NA NA NA NA NA NA NA NA NA NA NA NA NA NA NA NA NA NA NA NA NA NA NA NA NA NA NA NA NA NA NA NA NA NA NA NA NA NA NA NA NA NA NA NA NA NA NA NA NA NA NA NA NA NA NA NA NA NA NA NA NA NA NA NA NA NA NA NA NA NA NA NA NA NA NA NA NA NA "0" "0" "0" "0" "0" "0" "0" "0" "0" "0" "0" "0" "0" "0" "0" "0" "0" "0" "1" "0" "0" …
NA NA NA NA NA NA NA NA NA NA NA NA NA NA NA NA NA NA NA NA NA NA NA NA NA NA NA NA NA NA NA NA NA NA NA NA NA NA NA NA NA NA NA NA NA NA NA NA NA NA NA NA NA NA NA NA NA NA NA NA NA NA NA NA NA NA NA NA NA NA NA NA NA NA NA NA NA NA NA NA NA NA NA NA NA NA NA NA NA NA NA NA NA NA NA NA NA NA NA NA NA NA NA NA NA "0" "0" "0" "0" "0" "0" "0" "0" "0" "0" "0" "0" "0" "0" "0" "0" "1" "0" "1" "1" "0" …
NA NA NA NA NA NA NA NA NA NA NA NA NA NA NA NA NA NA NA NA NA NA NA NA NA NA NA NA NA NA NA NA NA NA NA NA NA NA NA NA NA NA NA NA NA NA NA NA NA NA NA NA NA NA NA NA NA NA NA NA NA NA NA NA NA NA NA NA NA NA NA NA NA NA NA NA NA NA NA NA NA NA NA NA NA NA NA NA NA NA NA NA NA NA NA NA NA NA NA NA NA NA NA NA NA "0" "0" "0" "1" "0" "0" "0" "0" "0" "0" "0" "0" "0" "0" "0" "1" "0" "0" "0" "0" "0" …
NA NA NA NA NA NA NA NA NA NA NA NA NA NA NA NA NA NA NA NA NA NA NA NA NA NA NA NA NA NA NA NA NA NA NA NA NA NA NA NA NA NA NA NA NA NA NA NA NA NA NA NA NA NA NA NA NA NA NA NA NA NA NA NA NA NA NA NA NA NA NA NA NA NA NA NA NA NA NA NA NA NA NA NA NA NA NA NA NA NA NA NA NA NA NA NA NA NA NA NA NA NA NA NA NA "1" "0" "0" "0" "0" "0" "0" "0" "0" "0" "0" "0" "0" "0" "0" "0" "0" "1" "1" "0" "0" …
NA NA NA NA NA NA NA NA NA NA NA NA NA NA NA NA NA NA NA NA NA NA NA NA NA NA NA NA NA NA NA NA NA NA NA NA NA NA NA NA NA NA NA NA NA NA NA NA NA NA NA NA NA NA NA NA NA NA NA NA NA NA NA NA NA NA NA NA NA NA NA NA NA NA NA NA NA NA NA NA NA NA NA NA NA NA NA NA NA NA NA NA NA NA NA NA NA NA NA NA NA NA NA NA NA "0" "0" "0" "0" "0" "0" "0" "0" "0" "0" "0" "0" "0" "0" "0" "0" "0" "0" "0" "0" "0" …
NA NA NA NA NA NA NA NA NA NA NA NA NA NA NA NA NA NA NA NA NA NA NA NA NA NA NA NA NA NA NA NA NA NA NA NA NA NA NA NA NA NA NA NA NA NA NA NA NA NA NA NA NA NA NA NA NA NA NA NA NA NA NA NA NA NA NA NA NA NA NA NA NA NA NA NA NA NA NA NA NA NA NA NA NA NA NA NA NA NA NA NA NA NA NA NA NA NA NA NA NA NA NA NA NA "0" "0" "0" "0" "0" "0" "0" "0" "0" "0" "0" "0" "0" "0" "0" "0" "0" "0" "0" "1" "0" …
NA NA NA NA NA NA NA NA NA NA NA NA NA NA NA NA NA NA NA NA NA NA NA NA NA NA NA NA NA NA NA NA NA NA NA NA NA NA NA NA NA NA NA NA NA NA NA NA NA NA NA NA NA NA NA NA NA NA NA NA NA NA NA NA NA NA NA NA NA NA NA NA NA NA NA NA NA NA NA NA NA NA NA NA NA NA NA NA NA NA NA NA NA NA NA NA NA NA NA NA NA NA NA NA NA "0" "0" "0" "0" "0" "0" "0" "0" "0" "0" "0" "0" "1" "0" "0" "0" "0" "0" "0" "0" "0" …
NA NA NA NA NA NA NA NA NA NA NA NA NA NA NA NA NA NA NA NA NA NA NA NA NA NA NA NA NA NA NA NA NA NA NA NA NA NA NA NA NA NA NA NA NA NA NA NA NA NA NA NA NA NA NA NA NA NA NA NA NA NA NA NA NA NA NA NA NA NA NA NA NA NA NA NA NA NA NA NA NA NA NA NA NA NA NA NA NA NA NA NA NA NA NA NA NA NA NA NA NA NA NA NA NA NA NA NA NA NA NA NA NA NA NA NA NA NA NA NA NA NA NA NA NA NA NA NA NA NA NA NA NA …
NA NA NA NA NA NA NA NA NA NA NA NA NA NA NA NA NA NA NA NA NA NA NA NA NA NA NA NA NA NA NA NA NA NA NA NA NA NA NA NA NA NA NA NA NA NA NA NA NA NA NA NA NA NA NA NA NA NA NA NA NA NA NA NA NA NA NA NA NA NA NA NA NA NA NA NA NA NA NA NA NA NA NA NA NA NA NA NA NA NA NA NA NA NA NA NA NA NA NA NA NA NA NA NA NA NA NA NA NA NA NA NA NA NA NA NA NA NA NA NA NA NA NA NA NA NA NA NA NA NA NA NA NA …
NA NA NA NA NA NA NA NA NA NA NA NA NA NA NA NA NA NA NA NA NA NA NA NA NA NA NA NA NA NA NA NA NA NA NA NA NA NA NA NA NA NA NA NA NA NA NA NA NA NA NA NA NA NA NA NA NA NA NA NA NA NA NA NA NA NA NA NA NA NA NA NA NA NA NA NA NA NA NA NA NA NA NA NA NA NA NA NA NA NA NA NA NA NA NA NA NA NA NA NA NA NA NA NA NA NA NA NA NA NA NA NA NA NA NA NA NA NA NA NA NA NA NA NA NA NA NA NA NA NA NA NA NA …
NA NA NA NA NA NA NA NA NA NA NA NA NA NA NA NA NA NA NA NA NA NA NA NA NA NA NA NA NA NA NA NA NA NA NA NA NA NA NA NA NA NA NA NA NA NA NA NA NA NA NA NA NA NA NA NA NA NA NA NA NA NA NA NA NA NA NA NA NA NA NA NA NA NA NA NA NA NA NA NA NA NA NA NA NA NA NA NA NA NA NA NA NA NA NA NA NA NA NA NA NA NA NA NA NA NA NA NA NA NA NA NA NA NA NA NA NA NA NA NA NA NA NA NA NA NA NA NA NA NA NA NA NA …
NA NA NA NA NA NA NA NA NA NA NA NA NA NA NA NA NA NA NA NA NA NA NA NA NA NA NA NA NA NA NA NA NA NA NA NA NA NA NA NA NA NA NA NA NA NA NA NA NA NA NA NA NA NA NA NA NA NA NA NA NA NA NA NA NA NA NA NA NA NA NA NA NA NA NA NA NA NA NA NA NA NA NA NA NA NA NA NA NA NA NA NA NA NA NA NA NA NA NA NA NA NA NA NA NA NA NA NA NA NA NA NA NA NA NA NA NA NA NA NA NA NA NA NA NA NA NA NA NA NA NA NA NA …
NA NA NA NA NA NA NA NA NA NA NA NA NA NA NA NA NA NA NA NA NA NA NA NA NA NA NA NA NA NA NA NA NA NA NA NA NA NA NA NA NA NA NA NA NA NA NA NA NA NA NA NA NA NA NA NA NA NA NA NA NA NA NA NA NA NA NA NA NA NA NA NA NA NA NA NA NA NA NA NA NA NA NA NA NA NA NA NA NA NA NA NA NA NA NA NA NA NA NA NA NA NA NA NA NA NA NA NA NA NA NA NA NA NA NA NA NA NA NA NA NA NA NA NA NA NA NA NA NA NA NA NA NA …
NA NA NA NA NA NA NA NA NA NA NA NA NA NA NA NA NA NA NA NA NA NA NA NA NA NA NA NA NA NA NA NA NA NA NA NA NA NA NA NA NA NA NA NA NA NA NA NA NA NA NA NA NA NA NA NA NA NA NA NA NA NA NA NA NA NA NA NA NA NA NA NA NA NA NA NA NA NA NA NA NA NA NA NA NA NA NA NA NA NA NA NA NA NA NA NA NA NA NA NA NA NA NA NA NA NA NA NA NA NA NA NA NA NA NA NA NA NA NA NA NA NA NA NA NA NA NA NA NA NA NA NA NA …
NA NA NA NA NA NA NA NA NA NA NA NA NA NA NA NA NA NA NA NA NA NA NA NA NA NA NA NA NA NA NA NA NA NA NA NA NA NA NA NA NA NA NA NA NA NA NA NA NA NA NA NA NA NA NA NA NA NA NA NA NA NA NA NA NA NA NA NA NA NA NA NA NA NA NA NA NA NA NA NA NA NA NA NA NA NA NA NA NA NA NA NA NA NA NA NA NA NA NA NA NA NA NA NA NA NA NA NA NA NA NA NA NA NA NA NA NA NA NA NA NA NA NA NA NA NA NA NA NA NA NA NA NA …
NA NA NA NA NA NA NA NA NA NA NA NA NA NA NA NA NA NA NA NA NA NA NA NA NA NA NA NA NA NA NA NA NA NA NA NA NA NA NA NA NA NA NA NA NA NA NA NA NA NA NA NA NA NA NA NA NA NA NA NA NA NA NA NA NA NA NA NA NA NA NA NA NA NA NA NA NA NA NA NA NA NA NA NA NA NA NA NA NA NA NA NA NA NA NA NA NA NA NA NA NA NA NA NA NA NA NA NA NA NA NA NA NA NA NA NA NA NA NA NA NA NA NA NA NA NA NA NA NA NA NA NA NA …
NA NA NA NA NA NA NA NA NA NA NA NA NA NA NA NA NA NA NA NA NA NA NA NA NA NA NA NA NA NA NA NA NA NA NA NA NA NA NA NA NA NA NA NA NA NA NA NA NA NA NA NA NA NA NA NA NA NA NA NA NA NA NA NA NA NA NA NA NA NA NA NA NA NA NA NA NA NA NA NA NA NA NA NA NA NA NA NA NA NA NA NA NA NA NA NA NA NA NA NA NA NA NA NA NA NA NA NA NA NA NA NA NA NA NA NA NA NA NA NA NA NA NA NA NA NA NA NA NA NA NA NA NA …
NA NA NA NA NA NA NA NA NA NA NA NA NA NA NA NA NA NA NA NA NA NA NA NA NA NA NA NA NA NA NA NA NA NA NA NA NA NA NA NA NA NA NA NA NA NA NA NA NA NA NA NA NA NA NA NA NA NA NA NA NA NA NA NA NA NA NA NA NA NA NA NA NA NA NA NA NA NA NA NA NA NA NA NA NA NA NA NA NA NA NA NA NA NA NA NA NA NA NA NA NA NA NA NA NA NA NA NA NA NA NA NA NA NA NA NA NA NA NA NA NA NA NA NA NA NA NA NA NA NA NA NA NA …
NA NA NA NA NA NA NA NA NA NA NA NA NA NA NA NA NA NA NA NA NA NA NA NA NA NA NA NA NA NA NA NA NA NA NA NA NA NA NA NA NA NA NA NA NA NA NA NA NA NA NA NA NA NA NA NA NA NA NA NA NA NA NA NA NA NA NA NA NA NA NA NA NA NA NA NA NA NA NA NA NA NA NA NA NA NA NA NA NA NA NA NA NA NA NA NA NA NA NA NA NA NA NA NA NA NA NA NA NA NA NA NA NA NA NA NA NA NA NA NA NA NA NA NA NA NA NA NA NA NA NA NA NA …
NA NA NA NA NA NA NA NA NA NA NA NA NA NA NA NA NA NA NA NA NA NA NA NA NA NA NA NA NA NA NA NA NA NA NA NA NA NA NA NA NA NA NA NA NA NA NA NA NA NA NA NA NA NA NA NA NA NA NA NA NA NA NA NA NA NA NA NA NA NA NA NA NA NA NA NA NA NA NA NA NA NA NA NA NA NA NA NA NA NA NA NA NA NA NA NA NA NA NA NA NA NA NA NA NA NA NA NA NA NA NA NA NA NA NA NA NA NA NA NA NA NA NA NA NA NA NA NA NA NA NA NA NA …
NA NA NA NA NA NA NA NA NA NA NA NA NA NA NA NA NA NA NA NA NA NA NA NA NA NA NA NA NA NA NA NA NA NA NA NA NA NA NA NA NA NA NA NA NA NA NA NA NA NA NA NA NA NA NA NA NA NA NA NA NA NA NA NA NA NA NA NA NA NA NA NA NA NA NA NA NA NA NA NA NA NA NA NA NA NA NA NA NA NA NA NA NA NA NA NA NA NA NA NA NA NA NA NA NA NA NA NA NA NA NA NA NA NA NA NA NA NA NA NA NA NA NA NA NA NA NA NA NA NA NA NA NA …
NA NA NA NA NA NA NA NA NA NA NA NA NA NA NA NA NA NA NA NA NA NA NA NA NA NA NA NA NA NA NA NA NA NA NA NA NA NA NA NA NA NA NA NA NA NA NA NA NA NA NA NA NA NA NA NA NA NA NA NA NA NA NA NA NA NA NA NA NA NA NA NA NA NA NA NA NA NA NA NA NA NA NA NA NA NA NA NA NA NA NA NA NA NA NA NA NA NA NA NA NA NA NA NA NA NA NA NA NA NA NA NA NA NA NA NA NA NA NA NA NA NA NA NA NA NA NA NA NA NA NA NA NA …
NA NA NA NA NA NA NA NA NA NA NA NA NA NA NA NA NA NA NA NA NA NA NA NA NA NA NA NA NA NA NA NA NA NA NA NA NA NA NA NA NA NA NA NA NA NA NA NA NA NA NA NA NA NA NA NA NA NA NA NA NA NA NA NA NA NA NA NA NA NA NA NA NA NA NA NA NA NA NA NA NA NA NA NA NA NA NA NA NA NA NA NA NA NA NA NA NA NA NA NA NA NA NA NA NA NA NA NA NA NA NA NA NA NA NA NA NA NA NA NA NA NA NA NA NA NA NA NA NA NA NA NA NA …
NA NA NA NA NA NA NA NA NA NA NA NA NA NA NA NA NA NA NA NA NA NA NA NA NA NA NA NA NA NA NA NA NA NA NA NA NA NA NA NA NA NA NA NA NA NA NA NA NA NA NA NA NA NA NA NA NA NA NA NA NA NA NA NA NA NA NA NA NA NA NA NA NA NA NA NA NA NA NA NA NA NA NA NA NA NA NA NA NA NA NA NA NA NA NA NA NA NA NA NA NA NA NA NA NA NA NA NA NA NA NA NA NA NA NA NA NA NA NA NA NA NA NA NA NA NA NA NA NA NA NA NA NA …
NA NA NA NA NA NA NA NA NA NA NA NA NA NA NA NA NA NA NA NA NA NA NA NA NA NA NA NA NA NA NA NA NA NA NA NA NA NA NA NA NA NA NA NA NA NA NA NA NA NA NA NA NA NA NA NA NA NA NA NA NA NA NA NA NA NA NA NA NA NA NA NA NA NA NA NA NA NA NA NA NA NA NA NA NA NA NA NA NA NA NA NA NA NA NA NA NA NA NA NA NA NA NA NA NA NA NA NA NA NA NA NA NA NA NA NA NA NA NA NA NA NA NA NA NA NA NA NA NA NA NA NA NA …
NA NA NA NA NA NA NA NA NA NA NA NA NA NA NA NA NA NA NA NA NA NA NA NA NA NA NA NA NA NA NA NA NA NA NA NA NA NA NA NA NA NA NA NA NA NA NA NA NA NA NA NA NA NA NA NA NA NA NA NA NA NA NA NA NA NA NA NA NA NA NA NA NA NA NA NA NA NA NA NA NA NA NA NA NA NA NA NA NA NA NA NA NA NA NA NA NA NA NA NA NA NA NA NA NA NA NA NA NA NA NA NA NA NA NA NA NA NA NA NA NA NA NA NA NA NA NA NA NA NA NA NA NA …
NA NA NA NA NA NA NA NA NA NA NA NA NA NA NA NA NA NA NA NA NA NA NA NA NA NA NA NA NA NA NA NA NA NA NA NA NA NA NA NA NA NA NA NA NA NA NA NA NA NA NA NA NA NA NA NA NA NA NA NA NA NA NA NA NA NA NA NA NA NA NA NA NA NA NA NA NA NA NA NA NA NA NA NA NA NA NA NA NA NA NA NA NA NA NA NA NA NA NA NA NA NA NA NA NA NA NA NA NA NA NA NA NA NA NA NA NA NA NA NA NA NA NA NA NA NA NA NA NA NA NA NA NA …
NA NA NA NA NA NA NA NA NA NA NA NA NA NA NA NA NA NA NA NA NA NA NA NA NA NA NA NA NA NA NA NA NA NA NA NA NA NA NA NA NA NA NA NA NA NA NA NA NA NA NA NA NA NA NA NA NA NA NA NA NA NA NA NA NA NA NA NA NA NA NA NA NA NA NA NA NA NA NA NA NA NA NA NA NA NA NA NA NA NA NA NA NA NA NA NA NA NA NA NA NA NA NA NA NA NA NA NA NA NA NA NA NA NA NA NA NA NA NA NA NA NA NA NA NA NA NA NA NA NA NA NA NA …
NA NA NA NA NA NA NA NA NA NA NA NA NA NA NA NA NA NA NA NA NA NA NA NA NA NA NA NA NA NA NA NA NA NA NA NA NA NA NA NA NA NA NA NA NA NA NA NA NA NA NA NA NA NA NA NA NA NA NA NA NA NA NA NA NA NA NA NA NA NA NA NA NA NA NA NA NA NA NA NA NA NA NA NA NA NA NA NA NA NA NA NA NA NA NA NA NA NA NA NA NA NA NA NA NA NA NA NA NA NA NA NA NA NA NA NA NA NA NA NA NA NA NA NA NA NA NA NA NA NA NA NA NA …
NA NA NA NA NA NA NA NA NA NA NA NA NA NA NA NA NA NA NA NA NA NA NA NA NA NA NA NA NA NA NA NA NA NA NA NA NA NA NA NA NA NA NA NA NA NA NA NA NA NA NA NA NA NA NA NA NA NA NA NA NA NA NA NA NA NA NA NA NA NA NA NA NA NA NA NA NA NA NA NA NA NA NA NA NA NA NA NA NA NA NA NA NA NA NA NA NA NA NA NA NA NA NA NA NA NA NA NA NA NA NA NA NA NA NA NA NA NA NA NA NA NA NA NA NA NA NA NA NA NA NA NA NA …
NA NA NA NA NA NA NA NA NA NA NA NA NA NA NA NA NA NA NA NA NA NA NA NA NA NA NA NA NA NA NA NA NA NA NA NA NA NA NA NA NA NA NA NA NA NA NA NA NA NA NA NA NA NA NA NA NA NA NA NA NA NA NA NA NA NA NA NA NA NA NA NA NA NA NA NA NA NA NA NA NA NA NA NA NA NA NA NA NA NA NA NA NA NA NA NA NA NA NA NA NA NA NA NA NA NA NA NA NA NA NA NA NA NA NA NA NA NA NA NA NA NA NA NA NA NA NA NA NA NA NA NA NA …
